# Supplementary material for: Estimating the Population of Unowned Free-Ranging Domestic Cats in Denmark Using a Combination of Questionnaires and GPS Tracking
Source: Animals (Basel). 2022 Apr 4;12(7):920. doi: 10.3390/ani12070920 (PMC8996992; doi:10.3390/ani12070920)
Supplement: Supplementary file 1 [file animals-12-00920-s001.zip]

Archive with 1 entries (1 files):
- Supplementary materials S1. Areas and questionnaire data.xlsx
