# Supplementary material for: Estimating the Population of Unowned Free-Ranging Domestic Cats in Denmark Using a Combination of Questionnaires and GPS Tracking
Source: Animals (Basel). 2022 Apr 4;12(7):920. doi: 10.3390/ani12070920 (PMC8996992; doi:10.3390/ani12070920)
Supplement: Supplementary file 1 [file animals-12-00920-s001.zip › Supplementary materials S1. Areas and questionnaire data.xlsx]

## Sheet: Area
	Area (ha)
	Citycenter, Summer cottage area: City-center, Industry, high density housing and low density housing
									Citycenter
	OBJECTID	REGIONNAME	zonestatus	FREQUENCY	SUM_Area	area in km2			OBJECTID	REGIONNAME	FREQUENCY	SUM_AREA	area in km2
	1	Region Capital	Byzone	573	56306	563.06			1	Region Capital	57	1769.48	17.6948
	2	Region Capital	Summer Cottage	118	7046.84	70.4684			2	Region Central Denmark	53	808.254	8.08254
	3	Region Central Denmark	Byzone	829	70509.2	705.092			3	Region Northern	23	322.355	3.22355
	4	Region Central Denmark	Summer Cottage	272	9618.8	96.188			4	Region Zealand	25	428.708	4.28708
	5	Region Northern	Byzone	1211	35644.7	356.447			5	Region Southern Denmark	57	799.583	7.99583
	6	Region Northern	Summer Cottage	276	11439.1	114.391
	7	Region Zealand	Byzone	448	42923.5	429.235					Total:	4128.38	41.2838
	8	Region Zealand	Summer Cottage	164	11881.8	118.818
	9	Region Southern Denmark	Byzone	963	75291.6	752.916			Industrial area:
	10	Region Southern Denmark	Summer Cottage	183	6065.99	60.6599			OBJECTID	REGIONNAME	FREQUENCY	SUM_AREAL	area in km2
									1	Region Capital	765	7098.97	70.9897
				Total:	326727	3267.27			2	Region Central Denmark	1742	12701.3	127.013
									3	Region Northern	780	5461.78	54.6178
									4	Region Zealand	1052	5967.08	59.6708
									5	Region Southern Denmark	1802	12883	128.83
											Total:	44112.1	441.121
	Distribution on region level and zone for Low density housing								High density housing:
	OBJECTID	REGIONNAME	zonestatus	FREQUENCY	SUM_Area	area in km2			OBJECTID	REGIONNAME	FREQUENCY	SUM_AREAL	area in km2
	1	Region Capital		9595	10280.9	102.809			1	Region Capital	619	4837.43	48.3743
	2	Region Capital	Byzone	966	28934.7	289.347			2	Region Central Denmark	359	1868.45	18.6845
	3	Region Capital	Summer Cottage	155	6436.5	64.365			3	Region Northern	130	569.6	5.696
	4	Region Central Denmark		49448	51036.1	510.361			4	Region Zealand	223	1146.12	11.4612
	5	Region Central Denmark	Byzone	1605	38396.4	383.964			5	Region Southern Denmark	416	1538.49	15.3849
	6	Region Central Denmark	Summer Cottage	432	6433.18	64.3318
	7	Region Northern		31398	29087.1	290.871					Total:	9960.08	99.6008
	8	Region Northern	Byzone	917	20621.1	206.211
	9	Region Northern	Summer Cottage	576	4435.51	44.3551			Low density housing:
	10	Region Zealand		32347	31432.2	314.322			OBJECTID	REGIONNAME	FREQUENCY	SUM_AREAL	area in km2
	11	Region Zealand	Byzone	957	24348.9	243.489			1	Region Capital	10716	45652.2	456.522
	12	Region Zealand	Summer Cottage	324	9265.4	92.654			2	Region Central Denmark	51485	95865.6	958.656
	13	Region Southern Denmark		47410	48166.6	481.666			3	Region Northern	32891	54143.6	541.436
	14	Region Southern Denmark	Byzone	1990	38617.1	386.171			4	Region Zealand	33628	65046.4	650.464
	15	Region Southern Denmark	Summer Cottage	332	3253.41	32.5341			5	Region Southern Denmark	49732	90037	900.37
				Total:	350745	3507.45					Total:	350745	3507.45

## Sheet: Harbour
Zipcode	Region	Harbourtype	Marina	Industry	Ferry	Seen_cats	n_cats_month	n_unowned	n_socialised	n_nonsocialised
3600	Captital	marina	1	0	0	no	0	0	0	0
5800	Sourthern Denmark	industry	0	1	0	no	0	0	0	0
5935	Sourthern Denmark	industry	0	1	0	yes	10-15	12	0	12
9940	Northern	industry	0	1	0	yes	5-10	6	1	5
2670	Captital	marina	1	0	0	no	0	0	0	0
4591	Zealand	ferry	0	0	1	no	0	0	0	0
6440	Sourthern Denmark	marina	1	0	0	no	0	0	0	0
4050	Captital	marina	1	0	0	no	0	0	0	0
9940	Northern	industry	0	1	0	no	0	0	0	0
4736	Zealand	marina	1	0	0	no	0	0	0	0
4736	Zealand	marina	1	0	0	no	0	0	0	0
6900	Central	marina	1	0	0	no	0	0	0	0
4000	Captital	marina	1	0	0	no	0	0	0	0
3700	Bornholm	marina	1	0	0	no	0	0	0	0
7800	Central	marina	1	0	0	no	0	0	0	0
6960	Central	industry	0	1	0	yes	5-10	10	0	10
9300	Northern	marina	1	0	0	yes	1-5	2	2	2
4760	Zealand	marina	1	0	0	yes	1-5	0	0	0
4760	Zealand	marina	1	0	0	yes	1-5	0	0	0
8541	Central	marina	1	0	0	no	0	0	0	0
2665	Captital	marina	1	0	0	no	0	0	0	0
2960	Captital	marina	1	0	0	yes	1-5	2	0	2
3060	Captital	marina	1	0	0	no	0	0	0	0
2670	Captital	marina	1	0	0	no	0	0	0	0
5500	Sourthern Denmark	marina	1	0	0	no	0	0	0	0
5000	Sourthern Denmark	marina	1	0	0	no	0	0	0	0
5985	Sourthern Denmark	industry	0	1	0	yes	1-5	1	0	1
6200	Sourthern Denmark	marina	1	0	0	no	0	0	0	0
4720	Zealand	marina	1	0	0	yes	1-5	1	1	0
2300	Captital	marina	1	0	0	no	0		0	0
3740	Bornholm	industry	0	1	0	yes	1-5	0	0	0
4912	Zealand	industry	0	1	0	no	0	0	0	0
3050	Captital	industry	0	1	0	yes	1-5	0	0	0
7700	Northern	industry	0	1	0	no	0	0	0	0
3300	Captital	marina	1	0	0	no	0	0	0	0
6400	Sourthern Denmark	marina	1	0	0	no	0	0	0	0
5600	Sourthern Denmark	industry	0	1	0	no	0	0	0	0
5400	Sourthern Denmark	marina	1	0	0	yes	1-5	3	2	1
4900	Zealand	marina	1	0	0	yes	1-5	4	23	3
2930	Captital	marina	1	0	0	no	0	0	0	0
4900	Zealand	marina	1	0	0	no	0	0	0	0
9370	Northern	industry	0	1	0	no	0	0	0	0
8799	Central	marina	1	0	0	no	0	0	0	0
7870	Central	industry	0	1	0	no	0	0	0	0
8305	Central	marina	1	0	0	no	0	0	0	0
8305	Central	ferry	0	0	1	no	0	0	0	0
5874	Sourthern Denmark	marina	1	0	0	no	0	0	0	0
8950	Central	marina	1	0	0	no	0	0	0	0
4700	Zealand	marina	1	0	0	no	0	0	0	0
9900	Northern	marina	1	0	0	no	0	0	0	0
8000	Central	marina	1	0	0	no	0	0	0	0
5960	Sourthern Denmark	ferry	0	0	1	yes	1-5	0	0	0
3740	Bornholm	marina	1	0	0	no	0	0	0	0
8000	Central	marina	1	0	0	no	0	0	0	0
4243	Zealand	marina	1	0	0	no	0	0	0	0
1403	Captital	marina	1	0	0	no	0	0	0	0
4800	Zealand	marina	1	0	0	yes	1-5	1	1	1
4791	Zealand	industry	0	1	0	no	0	0	0	0
7000	Sourthern Denmark	marina	1	0	0	no	0	0	0	0
6100	Sourthern Denmark	marina	1	0	0	no	0	0	0	0
3790	Bornholm	marina	1	0	0	yes	1-5	0	0	0
7620	Central	marina	1	0	0	yes	1-5	2	1	1
6300	Sourthern Denmark	industry	0	1	0	no	0	0	0	0
6440	Sourthern Denmark	industry	0	1	0	no	0	0	0	0
6430	Sourthern Denmark	industry	0	1	0	no	0	0	0	0
7900	Northern	industry	0	1	0	no	0	0	0	0
8831	Central	marina	1	0	0	yes	1-5	1	1	1
4230	Zealand	marina	1	0	0	no	0	0	0	0
9240	Northern	marina	1	0	0	no	0	0	0	0
5610	Sourthern Denmark	marina	1	0	0	no	0	0	0	0
4990	Zealand	marina	1	0	0	no	0	0	0	0
9280	Northern	marina	1	0	0	no	0	0	0	0
4862	Zealand	industry	0	1	0	yes	10-15	15	7	8
4970	Zealand	ferry	0	0	1	yes	5-10	5	0	0
3050	Captital	marina	1	0	0	no	0	0	0	0
2900	Captital	marina	1	0	0	no	0	0	0	0
8410	Central	marina	1	0	0	no	0	0	0	0
3730	Bornholm	industry	0	1	0	yes	1-5	4	0	4
9982	Northern	marina	1	0	0	yes	1-5	1	0	4
5610	Sourthern Denmark	marina	1	0	0	no	0	0	0	0
3250	Captital	industry	0	1	0	no	0	0	0	0
4945	Zealand	marina	1	0	0	no	0	0	0	0
4230	Zealand	marina	1	0	0	yes	10-15	12	0	12
4300	Zealand	marina	1	0	0	yes	1-5	0	0	0
7620	Central	marina	1	0	0	no	0	0	0	0
8700	Central	marina	1	0	0	no	0	0	0	0
1432	Captital	marina	1	0	0	yes	1-5	4	4	0
2791	Captital	marina	1	0	0	no		0	0	0

## Sheet: Industry
Zipcode	Municipality	Parish	Region	seen_cats	n_socialised	n_nonsocialised
5591	Middelfart	Gelsted	Southern	no	0	0
8270	Århus	Højbjerg	Central	no	0	0
3230	Gribskov	Græsted	Capital	no	0	0
4800	Guldborgsund	Nykøbing falster	Zealand	no	0	0
7400	Herning	Herning	Central	no	0	0
7560	Struer	Hjerm	Central	no	0	0
7100	Vejle	Vinding	Southern	Yes	0	1
3540	Allerød	Uggeløse	Capital	no	0	0
4800	Guldborgsund	Nykøbing falster	Zealand	Yes	0	5
				no	0	0
3540	Allerød	Uggeløse	Capital	no	0	0
2600	Glostrup	Glostrup	Capital	no	0	0
2660	Brøndby	Avedøre	Capital	no	0	0
4760	Guldborgsund	Vordingborg	Zealand	no	0	0
3450	Allerød	Engholm	Capital	no	0	0
3540	Allerød	Uggeløse	Capital	no	0	0
4800	Guldborgsund	Nykøbing falster	Zealand	no	0	0
2605	Brøndby	Brøndbyvester	Capital	no	0	0
3540	Allerød	Uggeløse	Capital	no	0	0
				no	0	0
4800	Guldborgsund	Nykøbing falster	Zealand	no	0	0
9990	Frederikshavn	Skagen	Nordjylland	no	0	0
2600	Glostrup	Glostrup	Capital	no	0	0
				no	0	0
4600	Køge	Køge	Zealand	no	0	0
7560	Struer	Hjerm	Central	no	0	0
4600	Køge	Ølsemagle	Zealand	no	0	0
				Yes	1	2
2605	Brøndby	Brøndbyvester	Capital	no	0	0
8270	Århus	Højelse	Central	no	0	0
3540	Allerød	Uggeløse	Capital	no	0	0
2680	Solrød	Solrød	Zealand	no	0	0
4600	Køge	Ølsemagle	Zealand	no	0	0
4660	Stevns	Store Heddinge	Zealand	Yes	2	2
3450	Allerød	Lillerød	Capital	Yes	0	1
2860	Gladsaxe	Mørkhøj	Capital	no	0	0

## Sheet: Urban 
More adresses	Zipcode	Municipality	Parish	Region	n_seen_cats	n_socialised	n_nonsocialised
no	8600	Silkeborg	Silkeborg	Central	yes	0	2
yes	4600	Køge	Ølsemagle	Zealand	yes	0	3
no	8600	Silkeborg	Alderslyst	Central	no	0	0
yes	2605	Brøndby	Brøndbyøster	Captital	no	0	0
yes	4070	Lejre	Kirke Hyllinge	Zealand	no	0	0
yes	2500	ukendt	ukendt	Captital	no	0	0
yes	7100	Vejle	Sankt Nikolaj	Southern	yes	2	8
no	2605	Brøndby	Nygårds	Captital	no	0	0
yes	8462	Århus	Framlev	Central	yes	5	2
no	8220	Århus	Brabrand	Central	no	0	0
no	7100	Vejle	Nørremarks	Southern	no	0	0
no	8600	Silkeborg	Silkeborg	Central	yes	1	3
no	2605	Brøndby	Nygårds	Captital	yes	5	2
no	8220	Århus	Gellerup	Central	no	0	0
yes	4100	Ringsted	Ringsted	Zealand	yes	0	0
yes	2500	Københavns		Captital	no	0	0
no	8600	Silkeborg	Silkeborg	Central	no	0	0
yes	5591	Middelfart	Gelsted	Southern	yes	0	1
no	4600	Køge	Boholte	Zealand	yes	5	5
no	6400	Sønderborg	Dybbøl	Southern	no	0	0
yes	4700	Næstved		Zealand	no	0	0
Ved ikke	6430	Sønderborg		Southern	no	0	0
yes	8361	Århus	Kolt	Central	no	0	0
no	4600	Køge	Højelse	Zealand	no	0	0
yes	4600	Køge	Ølsemagle	Zealand	yes	0	3
yes	2605	Brøndby	Brøndbyøster	Captital	no	0	0
yes	4070	Lejre	Kirke Hyllinge	Zealand	no	0	0
yes	2500	Københavns		Captital	yes	3	1
yes	4100	Ringsted	Ringsted	Zealand	yes	2	0
yes	5592	Middelfart	Ejby	Southern	yes	0	2
yes	8361	Århus	Kolt	Central	no	0	0
yes	4060	Lejre	Kirke Sonnerup	Zealand	no	0	0
yes	4100	Ringsted	Ringsted	Zealand	yes	1	1
yes	8361	Århus	Kolt	Central	no	0	0
yes	4070	Lejre	Kirke Hyllinge	Zealand	no	0	0
yes	8361	Århus	Kolt	Central	no	0	0
yes	8361	Århus	Kolt	Central	no	0	0

## Sheet: Rural
Home	Zipcode	seen_cats	n.cat.wo.owner	Socicalised.cat.wo.owner	nonsocialised.cat.wo.owner	n.xat.200m.mth	n.cat.wo.owner.200m.mth	socialised.cat.wo.owner.200m.mth	nonsocialised.cat.wo.owner.200m.mth	n.cat.property	n.cat.wo.owner.property	socialised.cat.wo.owner.property	nonsocialised.cat.wo.owner.property	n.cat.200m.week	n.cat.wo.owner.200m.week	socialised.cat.wo.owner.200m.week	nonsocialised.cat.wo.owner.200m.week	Property type
2	6400																	Rural area
1	5466	2				2				2				2				Rural area
2	7770																	Rural area
2	3210																	Rural area
1	7700	2				1	1			2				1	1			Rural area
1	6400	1	1			2				1	1			2				Rural area
1	8970	2				2				2				2				Rural area
3	4682																	Rural area
1	6230	1	2	2	1	2				1	2	2	1	2				Rural area
1	7950	1	3	1	4	1	4	1	4	1	4	1	4	1	4	1	4	Rural area
1	5591	1	3	1	3	1	3	1	3	1	3	1	3	1	6	1	6	Rural area
2	7770																	Rural area
2	3540																	Rural area
2	9510																	Rural area
1	6440	1	1			1	1			1	1			1	1			Rural area
2	4850																	Rural area
2	4100																	Rural area
3	8660																	Rural area
1	6200	1	1			2				2				2				Rural area
1	6400	1	1			1	1			1	1			2				Rural area
1	4100	1	1			1	1			2				2				Rural area
3	3230																	Rural area
1	5935	2				2				2				1	1			Rural area
1	6880	1	4	1	4	1	2	1	2	1	2	1	2	1	2	1	2	Rural area
1	4100	1	1			2				1	1			2				Rural area
2	4850																	Rural area
1	9300	2				2				2				2				Rural area
2	4000																	Rural area
1	4100	1	4	1	4	1	4	1	4	1	4	1	4	1	4	1	4	Rural area
2	4750																	Rural area
2	4100																	Rural area
2	5935																	Rural area
1	4750	2				2				2				2				Rural area
1	4100	1	1			3				1	1			3				Rural area
1	9560	2				2				2				2				Rural area
2	4850																	Rural area
1	6900	1	7	7	1	1	3	1	3	1	1			2				Rural area
1	7480	2				1	1			2				2				Rural area
3	7760																	Rural area
1	8643	1	1			1	1			1	1			1	1			Rural area
3	7960																	Rural area
2	5935																	Rural area
1	4100	1	1			1	1			1	1			1	1			Rural area
1	6900	1	1			1	2	1	2	1	1			1	1			Rural area
2	4682																	Rural area
1	3540	2				2				2				2				Rural area
1	6900	1	1			1	1			1	1			1	1			Rural area
1	8660	1	2	1	2	1	4	2	3	1	2	1	2	1	2	1	2	Rural area
3	5900																	Rural area
2	9760																	Rural area
1	4850	1	1			1	1			1	1			1	1			Rural area
1	2680	1	2	1	2	2				1	1			2				Rural area
1	8660	1	1			1	1			2				1	1			Rural area
1	6200	2				2				2				2				Rural area
1	5854	1	6	1	6	1	1			1	1			1	1			Rural area
2	5935																	Rural area
2	9670																	Rural area
2	4750																	Rural area
1	8883	1	1			2				2				2				Rural area
3	4622																	Rural area
2	9640																	Rural area
1	4100	1	1			1	1			1	1			1	1			Rural area
2	5935																	Rural area
1	7770	1	3	2	2	1	4	1	4	1	4	1	4	1	4	1	4	Rural area
1	4520	1	1			1	2	2	1	1	1			1	1			Rural area
1	6880	1	1			1	1			1	1			1	1			Rural area
2	3210																	Rural area
1	4100	1	1			1	1			1	1			1	6	1	6	Rural area
1	3450	1	2	1	2	2				1	2	1	2	2				Rural area
1	5900	2				2				2				2				Rural area
1	5854	1	1			2				1	1			2				Rural area
2	4750																	Rural area
2	9760																	Rural area
1	5600	1	1			1	1			1	1			1	1			Rural area
2	7960																	Rural area
2	9670																	Rural area
3	4000																	Rural area
1	4622	1	6	1	6	1	2	1	2	1	6	1	6	1	2	1	2	Rural area
1	8970	1	8	1	8	1	1			1	8	1	8	2				Rural area
1	7950	1	1			1	1			1	1			1	1			Rural area
1	7560	1	1			1	1			2				2				Rural area
1	8883	1	1			1	1			1	1			1	1			Rural area
3	6200																	Rural area
1	8530	1	4	1	4	1	4	1	4	1	2	1	2	3				Rural area
1	7770	1	1			2				2				2				Rural area
2	2860																	Rural area
2	5935																	Rural area
2	5600																	Rural area
3	6400																	Rural area
2	5591																	Rural area
3	7760																	Rural area
2	5935																	Rural area
1	4100	1	6	1	6	1	6	1	6	1	6	1	6	1	6	1	6	Rural area
1	4750	1	2	1	2	2				2				2				Rural area
2	4100																	Rural area
3	7700																	Rural area
2	6440																	Rural area
2	4000																	Rural area
1	7700	1	4	1	4	1	4	1	4	1	4	1	4	1	4	1	4	Rural area
2	6880																	Rural area
1	4520	1	5	1	5	1	5	1	5	1	5	1	5	1	5	1	5	Rural area
2	6900																	Rural area
1	4622	2				2				2				2				Rural area
1	6230	1	1			2				1	1			2				Rural area
1	7480	2				2				2				2				Rural area
2	4873																	Rural area
3	7950																	Rural area
1	6400	1	1			1	1			2				1	1			Rural area
1	6900	2				1	4	4	1	2				2				Rural area
2	7960																	Rural area
1	4300	1	1			1	1			1	1			1	1			Rural area
2	4750																	Rural area
3	7950																	Rural area
1	7700	1	3	1	3	2				2				2				Rural area
1	6400	1	1			1	1			1	1			1	1			Rural area
3	5935																	Rural area
2	8530																	Rural area
1	5854	1	1			1	1			2				1	1			Rural area
2	5466																	Rural area
2	5935																	Rural area
1	9460	1	1			1	1			2				1	1			Rural area
1	3210	1	3	1	3	2				1	2	1	2	2				Rural area
1	3210	1	1			1	1			1	1			1	1			Rural area
1	8660	1	1			3				1	1			2				Rural area
3	5854																	Rural area
1	3450	1	1			1	1			1	1			2				Rural area
1	5935	2				2				1	1			2				Rural area
2	7950																	Rural area
1	4850	1	3	3	1	1	2	2	1	1	2	1	2	1	2	1	2	Rural area
2	4300																	Rural area
1	6440	1	1			1	1			2				1	1			Rural area
2	5900																	Rural area
2	4623																	Rural area
1	5750	1	1			1	1			1	1			1	2	1	2	Rural area
3	4622																	Rural area
2	9330																	Rural area
2	3210																	Rural area
2	3450																	Rural area
2	6400																	Rural area
1	4100	1	1			1	1			1	1			1	1			Rural area
1	4340	1	1			2				1	1			2				Rural area
1	3540	2				1	1			2				1	1			Rural area
1	7560	1	6	3	4	1	1			2				1	1			Rural area
3	9550																	Rural area
3	8883																	Rural area
1	4520	1	3	1	1	1	3	1	1	1	3	3	1	1	3	1	1	Rural area
2	3540																	Rural area
1	4100	1	1			2				2				2				Rural area
2	3230																	Rural area
1	4330	1	2	1	1	2				2				2				Rural area
2	5854																	Rural area
1	7770	1	2	1	2	1	4	1	4	2				2				Rural area
1	4632	2				2				2				2				Rural area
1	6400	1	4	4	1	1	4	1	4	1	2	2	1	1	3	3	1	Rural area
3	7400																	Rural area
2	9640																	Rural area
2	6200																	Rural area
2	7560																	Rural area
3	4623																	Rural area
1	6200	1	1			1	4	4	1	1	1			1	4	4	1	Rural area
2	5600																	Rural area
1	7770	1	12	12	1	2				1	12	12	1	2				Rural area
2	8660																	Rural area
1	7950	1	1			2				2				2				Rural area
2	7960																	Rural area
1	4100	1	1			1	1			1	1			1	1			Rural area
3	7950																	Rural area
1	9850	1	5	1	5	1	5	1	5	1	5	1	5	1	5	1	5	Rural area
3	4850																	Rural area
1	4100	1	2	1	2	1	1			1	1			1	1			Rural area
3	5900																	Rural area
2	4682																	Rural area
1	7700	1	11	6	6	1	13	6	6	1	4	4	1	1	8	1	1	Rural area
2	4623																	Rural area
2	6200																	Rural area
2	4750																	Rural area
2	8530																	Rural area
2	4000																	Rural area
3	9460																	Rural area
3	4850																	Rural area
2	7400																	Rural area
3	3210																	Rural area
1	9760	1	1			1	1			1	1			2				Rural area
1	2680	2				2				2				2				Rural area
2	9640																	Rural area
2	7770																	Rural area
1	7700	1	1			1	6	1	6	1	3	1	3	1	4	1	4	Rural area
2	4060																	Rural area
2	4873																	Rural area
2	4632																	Rural area
2	9760																	Rural area
2	8970																	Rural area
2	4100																	Rural area
2	3210																	Rural area
1	4100	1	1			1	1			1	1			1	1			Rural area
2	7400																	Rural area
1	6440	1	2	1	2	1	1			1	1			2				Rural area
1	5935	2				2				2				2				Rural area
1	7700	1	1			1	4	1	4	2				2				Rural area
2	4623																	Rural area
1	9850	2				2				2				2				Rural area
2	7480																	Rural area
2	9300																	Rural area
2	4100																	Rural area
2	4850																	Rural area
1	6400	1	2	2	1	1	1			1	2	2	1	1	1			Rural area
3	9460																	Rural area
1	7560	1	1			1	3	3	1	1	1			1	1			Rural area
1	4750	1	1			1	1			2				2				Rural area
2	7770																	Rural area
1	4622	2				2				2				2				Rural area
1	5466	1	1			1	1			2				1	1			Rural area
1	4330	1	4	1	3	1	3	3	1	2				2				Rural area
2	6200																	Rural area
2	9631																	Rural area
1	4622	2				1	1			1	1			1	1			Rural area
1	9550	2				2				2				2				Rural area
1	7100	1	1			1	1			1	1			1	1			Rural area
1	8660	1	1			1	2	1	2	1	1			1	2	1	2	Rural area
1	8530	1	1			1	1			1	1			1	1			Rural area
2	5591																	Rural area
3	2680																	Rural area
2	5935																	Rural area
1	6200	1	6	1	6	1	6	1	6	1	6	1	6	1	6	1	6	Rural area
2	4760																	Rural area
2	9700																	Rural area
1	3540	1	1			2				1	1			2				Rural area
2	9670																	Rural area
1	8660	1	1			1	1			1	1			2				Rural area
1	5900	1	1			1	1			1	1			1	1			Rural area
1	4100	1	1			1	1			1	1			1	1			Rural area
2	3230																	Rural area
1	6900	1	3	1	3	1	3	1	3	1	3	1	3	1	3	1	3	Rural area
2	7770																	Rural area
1	3400	1	1			1	1			1	1			1	1			Rural area
1	6230	1	1			2				1	1			2				Rural area
2	6400																	Rural area
1	7700	1	6	5	2	1	1			1	5	5	1	1	1			Rural area
3	4850																	Rural area
1	4520	1	1			1	1			1	1			1	1			Rural area
2	4100																	Rural area
1	4623	1	3	1	3	1	3	1	3	1	3	1	3	1	3	1	3	Rural area
2	8530																	Rural area
2	4873																	Rural area
2	3210																	Rural area
2	5591																	Rural area
1	5900	1	1			1	1			2				2				Rural area
2	7770																	Rural area
1	8660	2				2				2				2				Rural area
1	7950	1	4	1	4	1	4	1	4	1	2	1	2	1	4	1	4	Rural area
1	4632	1	5	1	1	2				2				2				Rural area
2	8970																	Rural area
1	7400	1	6	2	1	2				1	2	5	2	2				Rural area
3	6880																	Rural area
1	9550	1	2	1	2	1	2	1	2	1	1			2				Rural area
2	9510																	Rural area
1	7960	1	1			1	1			1	1			1	1			Rural area
1	4520	1	1			2				1	1			2				Rural area
1	6230	1	1			2				1	1			2				Rural area
1	4000	2				2				2				2				Rural area
1	5854	2				2				2				2				Rural area
1	4340	1	1			2				1	1			2				Rural area
2	8883																	Rural area
1	5600	1	1			2				2				2				Rural area
1	5900	1	1			1	1			1	1			1	1			Rural area
1	8660	1	5	5	1	1	1			1	5	5	1	2				Rural area
1	3450	1	5	1	5	2				3				3				Rural area
1	4360	1	1			1	1			1	1			1	1			Rural area
3	9700																	Rural area
2	9760																	Rural area
1	8660	1	5	1	5	1	5	1	5	1	5	1	5	3				Rural area
1	4070	1	1			1	1			2				2				Rural area
3	8530																	Rural area
1	7960	1	1			1	1			1	1			1	1			Rural area
3	9670																	Rural area
3	9300																	Rural area
1	4750	1	1			1	1			2				1	1			Rural area
1	8660	1	3	3	1	1	3	3	1	1	3	3	1	1	3	3	1	Rural area
1	4750	1	1			1	1			1	1			1	1			Rural area
1	4300	1	1			1	1			1	1			1	1			Rural area
1	4632	2				2				2				2				Rural area
1	7480	2				2				2				2				Rural area
1	5900	1	41	1	41	1	41	1	41	1	41	1	41	1	41	1	41	Rural area
2	5591																	Rural area
1	5600	1	1			1	1			2				2				Rural area
2	7770																	Rural area
1	4520	1	2	2	1	1	5	5	1	1	1			2				Rural area
1	4100	1	2	1	2	2				2				2				Rural area
1	4100	2				1	1			2				1	1			Rural area
3	8643																	Rural area
1	3210	1	1			1	1			2				2				Rural area
	5935																	Rural area
1	7480	2				2				2				2				Rural area
2	4750																	Rural area
3	6400																	Rural area
2	9760																	Rural area
2	9640																	Rural area
2	4520																	Rural area
1	3210	1	1			2				1	1			2				Rural area
1	5854	1	1			2				2				2				Rural area
1	4750	1	1			1	2	1	2	1	1			1	1			Rural area
1	6200	1	2	1	2	1	4	2	3	1	2	1	2	1	4	2	3	Rural area
2	9850																	Rural area
1	3210	1	1			3				2				3				Rural area
1	9330	1	1			1	1			2				2				Rural area
1	7400	1	4	2	3	1	4	1	4	1	4	2	3	1	4	2	3	Rural area
1	9700	1	4	4	1	2				1	4	4	1	2				Rural area
1	4100	1	1			1	1			1	1			1	1			Rural area
3	8643																	Rural area
1	4682	3				3				3				3				Rural area
1	5591	2				2				2				2				4
3	7950																	Rural area
3	8660																	Rural area
1	6900	1	2	1	2	1	3	3	1	1	1			1	1			Rural area
1	4760	1	1			2				2				2				Rural area
1	9670	2				2				2				2				Rural area
1	7480	1	3	1	3	1	3	1	3	2				1	3	1	3	Rural area
2	4750																	Rural area
3	3540																	Rural area
3	4100																	Rural area
2	9760																	Rural area
2	5935																	Rural area
1	5935	1	1			1	2	2	1	1	1			2				Rural area
1	5935	1	5	4	1	1	5	4	1	1	5	4	1	1	4	2	2	Rural area
2	7770																	Rural area
2	7700																	Rural area
1	8530	1	1			2				2				2				Rural area
1	7700	1	1			1	1			1	1			1	1			Rural area
2	9760																	Rural area
1	5600	1	1			1	1			1	1			1	1			Rural area
1	6400	1	1			1	1			1	1			1	1			Rural area
3	9510																	Rural area
1	6933	1	2	1	2	2				1	2	1	2	2				Rural area
1	4100	2				2				2				2				Rural area
2	7480																	Rural area
2	4340																	Rural area
1	9640	2				2				2				2				Rural area
1	4100	1	1			1	1			1	1			1	1			Rural area
1	3230	1	2	1	2	1	2	1	2	1	5	1	1	2				Rural area
1	5900	1	1			1	1			1	1			1	1			Rural area
1	6900	1	1			1	3	1	3	1	1			2				Rural area
2	5466																	Rural area
2	4850																	Rural area
1	9850	2				2				2				2				Rural area
1	6200	1	1			2				2				1	6	1	6	Rural area
2	5591																	Rural area
3	7480																	Rural area
2	9640																	Rural area
1	9460	1	1			1	1			1	1			1	1			Rural area
1	7560	1	7	4	4	1	6	5	2	1	2	1	2	1	3	3	1	Rural area
1	7700	1	1			1	1			2				1	1			Rural area
1	3400	1	1			1	3	1	3	1	1			2				Rural area
1	5600	1	1			1	1			2				1	1			Rural area
2	4682																	Rural area
1	9300	1	4	1	4	1	7	1	7	2				1	7	1	7	Rural area
2	8660																	Rural area
1	9493	2				1	1			2				1	1			Rural area
3	4750																	Rural area
3	9760																	Rural area
1	5854	1	2	1	2	1	6	5	2	1	2	4	4	1	4	2	2	Rural area
2	9560																	Rural area
1	8660	1	3	3	1	1	6	6	1	1	3	3	1	1	3	3	1	Rural area
2	8970																	Rural area
3	9330																	Rural area
2	3230																	Rural area
2	7755																	Rural area
2	8883																	Rural area
1	9560	2				2				2				2				Rural area
2	4750																	Rural area
1	9550	1	1			3				2				2				Rural area
1	7770	1	3	2	2	1	3	2	2	1	3	2	2	1	3	2	2	Rural area
1	7700	1	7	5	1	1	3	1	3	1	7	5	3	1	3	1	3	Rural area
1	4850	1	1			1	1			1	1			1	1			Rural area
2	7700																	Rural area
1	4070	2				1	1			1	1			2				Rural area
2	6880																	Rural area
1	4520	1	1			1	1			1	1			1	1			Rural area
1	8200	2				2				2				2				Rural area
2	6933																	Rural area
1	6230	1	2	1	2	1	2	1	2	2				2				Rural area
2	6900																	Rural area
2	9640																	Rural area
1	3210	1	1			2				1	1			2				Rural area
1	7950	1	4	1	4	1	1			1	4	1	4	1	1			Rural area
1	4520	1	1			1	1			1	1			1	1			Rural area
3	4682																	Rural area
2	9670																	Rural area
2	3230																	Rural area
1	4360	1	3	1	3	1	3	1	3	1	3	1	3	1	3	1	3	Rural area
1	8883	1	3	2	2	1	2	1	2	1	2	1	2	1	2	1	2	Rural area
2	3400																	Rural area
3	9620																	Rural area
2	4632																	Rural area
2	6400																	Rural area
2	9330																	Rural area
2	3400																	Rural area
1	8660	1	9	5	5	2				1	9	5	5	2				Rural area
1	5854	1	3	1	3	1	11	1	11	1	2	1	2	2				Rural area
1	6880	1	1			1	1			1	1			1	1			Rural area
1	6200	1	1			1	1			1	1			1	1			Rural area
1	6900	1	1			1	1			1	1			1	1			Rural area
1	4070	2				2				2				2				Rural area
1	5591	1	1			1	1			1	1			1	1			Rural area
1	2680	1	1			1	1			1	1			1	1			Rural area
2	4750																	Rural area
3	3540																	Rural area
2	4750																	Rural area
1	8970	2				2				2				2				Rural area
2	5935																	Rural area
1	4632	1	2	1	2	1	2	1	2	2				2				Rural area
1	9460	1	6	6	1	1	6	6	3	1	3	3	1	1	3	3	3	Rural area
2	9670																	Rural area
1	4100	1	3	1	3	1	3	1	3	1	3	1	3	1	3	1	3	Rural area
2	7480																	Rural area
2	4000																	Rural area
3	4340																	Rural area
1	5900	1	2	1	2	1	2	1	2	1	2	1	2	1	2	1	2	Rural area
2	5854																	Rural area
1	6230	2				2				2				2				Rural area
1	9300	1	1			1	1			1	1			1	1			Rural area
2	8660																	Rural area
2	7770																	Rural area
2	9640																	Rural area
1	9760	1	21	1	21	1	11	6	6	1	4	1	4	1	1			Rural area
1	5750	1	1			1	1			2				2				Rural area
1	7560	1	4	2	3	2				1	4	2	3	2				Rural area
1	7600	1	3	3	1	1	6	1	6	1	3	3	1	1	6	1	6	Rural area
1	4100	1	1			1	1			1	1			1	1			Rural area
2	9700																	Rural area
2	7700																	Rural area
1	9760	1	1			1	1			1	1			1	1			Rural area
1	4100	1	1			1	1			1	1			1	1			Rural area
3	4750																	Rural area
1	5854	1	1			1	1			1	1			1	4	4	1	Rural area
2	8530																	Rural area
2	9510																	Rural area
1	5900	2				1	1			2				2				Rural area
3	8643																	Rural area
1	3230	2				1	1			2				1	1			Rural area
1	7770	1	2	1	2	1	2	1	2	1	2	1	2	1	2	1	2	Rural area
2	7480																	Rural area
1	3230	1	1			1	1			1	1			1	1			Rural area
1	5591	1	1			1	1			1	1			1	1			Rural area
1	8530	1	1			1	1			1	1			1	1			Rural area
1	5750	1	1			1	1			2				2				Rural area
2	7950																	Rural area
3	9300																	Rural area
1	9850	1	5	4	2	1	5	4	2	1	4	4	1	1	4	4	1	Rural area
3	4850																	Rural area
1	7770	1	21	1	21	1	21	1	21	1	1			1	6	6	6	Rural area
2	2680																	Rural area
2	3400																	Rural area
3	3210																	Rural area
2	4850																	Rural area
3	9760																	Rural area
1	4632	1	3	3	3	2				1	1			2				Rural area
1	4000	1	1			2				1	1			2				Rural area
1	5854	1	4	1	3	1	4	3	2	2				2				Rural area
2	4000																	Rural area
1	4760	1	1			2				2				2				Rural area
1	7755	1	2	1	2	1	1			2				2				Rural area
1	4000	2				2				2				2				Rural area
1	7480	1	1			2				2				2				Rural area
1	5600	1	1			1	1			1	1			1	1			Rural area
1	9510	2				2				2				1	1			Rural area
1	5854	1	1			1	2	1	2	1	1			1	2	1	2	Rural area
2	3210																	Rural area
1	7480	2				2				2				2				Rural area
1	8970	1	1			1	1			2				2				Rural area
2	4682																	Rural area
1	4100	1	1			1	1			1	1			1	1			Rural area
2	6440																	Rural area
2	5591																	Rural area
3	8530																	Rural area
1	8883	1	1			1	1			1	1			1	1			Rural area
1	4100	1	4	1	4	2				2				2				Rural area
3	3210																	Rural area
1	4100	1	1			1	1			1	1			1	1			Rural area
2	4100																	Rural area
1	9640	1	3	2	2	2				1	2	2	1	1	3	2	2	Rural area
1	6400	2				2				2				2				Rural area
1	6900	1	2	1	6	1	6	1	6	1	2	1	2	1	3	1	3	Rural area
1	6400	1	4	2	3	1	8	4	8	1	3	2	2	1	4	2	3	Rural area
3	8643																	Rural area
2	9850																	Rural area
2	4060																	Rural area
2	6880																	Rural area
1	7960	1	1			2				1	1			2				Rural area
2	5591																	Rural area
3	9560																	Rural area
2	4000																	Rural area
3	9300																	Rural area
2	9670																	Rural area
1	5935	1	2	2	1	1	2	2	1	1	1			2				Rural area
2	9760																	Rural area
1	8660	1	3	1	3	2				1	3	1	3	2				Rural area
1	7100	1	1			1	1			2				2				Rural area
1	3450	1	1			1	12	1	12	2				1	12	1	12	Rural area
1	9620	2				2				2				2				Rural area
1	3210	1	5	1	5	1	11	1	11	1	3	1	3	1	5	1	5	Rural area
1	6880	1	2	1	2	1	2	1	2	2				2				Rural area
2	6400																	Rural area
1	3210	2				2				2				2				Rural area
2	9850																	Rural area
1	4622	1	4	1	4	1	4	1	4	1	3	1	3	1	3	1	3	Rural area
1	4100	1	1			1	1			1	1			1	1			Rural area
3	9700																	Rural area
3	9760																	Rural area
2	4100																	Rural area
2	9460																	Rural area
1	8660	1	1			1	2	1	2	1	1			2				Rural area
1	4060	1	1			2				2				2				Rural area
1	5466	2				1	1			2				2				Rural area
1	4750	1	1			2				1	1			2				Rural area
1	8660	2				2				2				3				Rural area
1	5900	1	1			1	1			1	1			1	1			Rural area
3	3400																	Rural area
1	9670	1	8	7	8	1	8	1	8	1	2	1	2	1	2	1	2	Rural area
1	6200	1	2	2	1	1	1			2				1	1			Rural area
1	9330	1	2	1	2	1	2	1	2	1	1			1	1			Rural area
2	7700																	Rural area
2	6230																	Rural area
2	8530																	Rural area
2	9510																	Rural area
1	7560	1	2	1	2	1	4	4	1	1	2	1	2	1	4	1	1	Rural area
2	3540																	Rural area
1	3400	2				1	5	1	5	2				1	3	1	3	Rural area
2	7480																	Rural area
2	7600																	Rural area
1	3540	1	1			2				1	1			2				Rural area
1	9510	1	2	1	2	2				1	2	1	2	2				Rural area
3	7400																	Rural area
2	4520																	Rural area
2	6440																	Rural area
2	5935																	Rural area
1	4622	1	2	1	2	2				2				2				Rural area
1	3230	1	2	1	2	1	1			1	1			1	1			Rural area
1	3540	2				1	1			2				1	1			Rural area
1	9670	1	1			3				3				3				Rural area
1	7560	1	5	1	5	1	6	1	6	1	5	1	5	1	4	4	1	Rural area
2	7960																	Rural area
2	3400																	Rural area
2	9850																	Rural area
2	4100																	Rural area
2	9620																	Rural area
1	4682	2				2				2				2				Rural area
2	7700																	Rural area
2	4100																	Rural area
1	9700	1	8	8	8	1	8	1	8	1	8	1	8	1	8	1	8	Rural area
1	6230	1	1			1	1			1	1			1	1			Rural area
2	8530																	Rural area
1	8530	1	1			2				2				2				Rural area
2	8660																	Rural area
1	9670	1	3	1	3	1	2	1	2	1	3	1	3	1	2	1	2	Rural area
1	3400	1	1			1	1			1	1			1	1			Rural area
1	4060	2				2				2				2				Rural area
1	4100	1	1			1	1			1	1			1	1			Rural area
1	9760	1	1			2				1	1			1	1			Rural area
3	4520																	Rural area
1	4735	1	1			1	1			1	1			1	1			Rural area
2	4735																	Rural area
1	9850	2				1	1			2				2				Rural area
2	5854																	Rural area
2	4850																	Rural area
3	7560																	Rural area
2	5935																	Rural area
1	9330	2				2				2				2				Rural area
1	4100	1	5	1	5	1	5	1	5	1	5	1	5	1	5	1	5	Rural area
1	9620	1	2	1	2	2				1	2	1	2	2				Rural area
2	5935																	Rural area
1	4750	1	16	6	16	1	21	3	16	1	21	3	16	1	16	6	16	Rural area
1	4070	1	2	1	2	3				2				3				Rural area
2	4850																	Rural area
2	9300																	Rural area
1	8883	1	2	1	2	1	1			1	1			1	1			Rural area
2	9550																	Rural area
1	9560	2				1	1			2				2				Rural area
2	4000																	Rural area
1	7950	1	1			1	1			1	1			1	1			Rural area
3	7400																	Rural area
2	7755																	Rural area
2	4330																	Rural area
2	5854																	Rural area
1	7770	1	5	2	4	1	1			1	1			1	1			Rural area
1	4632	1	1			2				2				2				Rural area
2	2680																	Rural area
2	4750																	Rural area
1	4850	1	3	1	3	1	4	1	4	1	3	1	3	1	4	1	4	Rural area
2	5750																	Rural area
2	4750																	Rural area
2	2680																	Rural area
2	5854																	Rural area
1	6230	1	4	1	4	1	9	1	9	1	4	1	4	1	9	1	9	Rural area
2	4360																	Rural area
1	3210	1	4	1	4	1	4	1	4	1	4	1	4	1	4	1	4	Rural area
1	6900	1	3	1	3	1	3	1	3	1	3	1	3	1	3	1	3	Rural area
2	8660																	Rural area
1	4750	1	1			1	1			1	1			2				Rural area
1	7560	1	3	3	3	1	3	3	1	1	1			2				Rural area
2	4000																	Rural area
1	8970	2				2				2				2				Rural area
1	6230	2				2				2				2				Rural area
3	6933																	Rural area
2	5750																	Rural area
2	9760																	Rural area
1	3230	1	8	3	8	1	51	1	51	1	3	1	3	1	11	1	11	Rural area
1	9560	2				2				2				2				Rural area
3	5591																	Rural area
2	8660																	Rural area
3	6200																	Rural area
2	7770																	Rural area
1	5900	2				2				2				2				Rural area
2	3450																	Rural area
2	9700																	Rural area
2	9560																	Rural area
1	9640	3				3				3				3				Rural area
1	6900	1	1			1	1			1	1			1	1			Rural area
2	7770																	Rural area
3	4682																	Rural area
1	9850	1	1			2				1	18	1	1	1	1			Rural area
2	7790																	Rural area
1	4000	1	3	3	3	1	3	3	1	1	3	3	3	1	3	3	1	Rural area
1	4622	1	2	1	2	2				2				2				Rural area
1	6933	1	1			1	1			1	1			1	1			Rural area
1	7560	1	1			1	3	3	1	1	1			1	3	1	3	Rural area
2	9760																	Rural area
1	8643	1	1			1	1			1	1			1	1			Rural area
1	3450	1	3	3	3	1	7	1	7	1	11	1	11	1	9	1	7	Rural area
1	4750	1	6	1	6	1	6	1	6	1	6	1	6	1	6	1	6	Rural area
2	8530																	Rural area
1	7770	1	3	3	1	2				1	1			2				Rural area
1	4100	2				2				2				2				Rural area
1	7700	1	4	4	1	1	1			1	4	4	1	1	1			Rural area
1	4000	1	1			1	1			2				1	1			Rural area
1	7600	1	1			1	1			1	1			1	1			Rural area
1	8883	1	1			1	1			2				2				Rural area
3	9700																	Rural area
1	4760	1	1			2				2				2				Rural area
1	4622	2				2				2				2				Rural area
2	4100																	Rural area
2	4000																	Rural area
1	6880	1	4	4	2	1	5	4	11	1	7	4	2	1	4	4	2	Rural area
2	9760																	Rural area
2	7560																	Rural area
1	9760	2				1	1			2				1	1			Rural area
1	3540	1	1			1	1			2				2				Rural area
1	7700	1	16	1	16	1	11	1	11	1	6	1	6	1	6	1	6	Rural area
3	6400																	Rural area
1	4300	1	2	1	2	2				2				2				Rural area
1	5854	1	7	1	2	1	3	1	3	1	2	1	2	1	2	2	1	Rural area
1	5600	1	1			1	1			1	1			1	1			Rural area
1	6440	1	1			1	1			1	1			1	1			Rural area
2	4100																	Rural area
1	4100	1	1			1	1			1	1			1	1			Rural area
2	6230																	Rural area
1	4100	1	1			1	2	1	2	1	2	1	2	1	2	1	2	Rural area
1	9640	2				2				2				2				Rural area
1	6900	1	1			1	1			1	1			1	1			Rural area
2	6230																	Rural area
1	4300	1	1			1	1			1	1			1	1			Rural area
2	8530																	Rural area
1	4360	1	1			1	1			1	1			1	1			Rural area
1	8660	1	1			1	1			1	1			1	1			Rural area
2	7400																	Rural area
1	4750	2				2				2				2				Rural area
1	9510	1	1			1	2	1	2	1	2	1	2	2				Rural area
1	7480	1	3	1	3	1	1			1	3	1	3	2				Rural area
1	5466	1	1			1	1			1	1			2				Rural area
2	6200																	Rural area
1	7100	2				1	1			2				2				Rural area
2	3210																	Rural area
1	3230	1	1			1	1			1	1			1	1			Rural area
1	5935	1	1			1	1			1	1			1	1			Rural area
3	7770																	Rural area
2	8200																	Rural area
2	5935																	Rural area
1	7950	1	3	2	2	1	5	4	1	1	2	2	1	1	2	1	2	Rural area
1	6400	1	1			1	1			1	1			2				Rural area
2	5466																	Rural area
1	5750	1	3	3	1	2				1	3	3	1	2				Rural area
2	4340																	Rural area
3	3210																	Rural area
1	8660	1	4	1	4	1	1			1	1			1	1			Rural area
1	5591	1	1			1	1			1	1			1	1			Rural area
2	3230																	Rural area
1	4100	1	1			1	1			1	1			1	1			Rural area
3	3230																	Rural area
1	4000	1	1			2				2				2				Rural area
1	8883	1	3	1	3	3				3				3				Rural area
1	7755	2				2				2				2				Rural area
2	4623																	Rural area
2	3230																	Rural area
2	9670																	Rural area
1	4330	1	5	2	4	2				2				2				Rural area
2	6900																	Rural area
2	9510																	Rural area
2	5935																	Rural area
1	4750	1	3	1	3	1	3	1	3	1	3	1	3	1	3	1	3	Rural area
2	8660																	Rural area
1	7700	1	3	1	3	1	1			1	3	1	3	1	1			Rural area
1	8970	2				1	1			2				2				Rural area
1	7560	1	5	1	5	1	4	1	4	1	2	1	2	3				Rural area
1	7700	1	3	2	2	1	4	1	4	1	3	1	3	1	4	2	3	Rural area
1	4850	1	3	3	1	1	1			1	1			1	1			Rural area
2	6900																	Rural area
3	7770																	Rural area
2	4750																	Rural area
2	4632																	Rural area
2	4850																	Rural area
3	4360																	Rural area
1	4340	1	1			1	2	1	1	1	1			1	1			Rural area
1	9850	1	1			2				1	1			2				Rural area
2	7700																	Rural area
2	5466																	Rural area
2	8970																	Rural area
1	4520	1	1			1	1			1	1			1	1			Rural area
1	9670	1	2	2	1	2				1	1			2				Rural area
1	4100	1	1			1	1			1	1			1	1			Rural area
1	2680	2				2				2				2				Rural area
1	4682	2				2				2				2				Rural area
3	7400																	Rural area
1	6200	3				3				3				3				Rural area
1	7770	1	2	2	1	2				1	2	2	1	2				Rural area
1	5854	2				1	4	3	3	2				1	4	3	3	Rural area
2	6200																	Rural area
2	9460																	Rural area
2	5466																	Rural area
2	3210																	Rural area
1	8660	2				2				2				2				Rural area
2	4000																	Rural area
1	5591	1	1			1	1			2				1	1			Rural area
1	6933	2				2				2				2				Rural area
1	5854	2				2				2				2				Rural area
2	4735																	Rural area
1	4360	1	2	1	2	1	2	1	2	1	2	1	2	1	2	1	2	Rural area
2	7400																	Rural area
2	7960																	Rural area
3	7760																	Rural area
2	4750																	Rural area
1	6230	1	2	2	1	1	2	2	1	1	2	2	1	1	2	2	1	Rural area
3	4622																	Rural area
1	7480	1	1			2				1	1			2				Rural area
1	7950	1	5	1	5	1	5	1	5	2				1	5	1	5	Rural area
1	3210	2				1	1			2				2				Rural area
2	4300																	Rural area
2	9760																	Rural area
1	9850	1	6	1	6	1	6	1	6	1	6	1	6	2				Rural area
2	8660																	Rural area
2	4873																	Rural area
3	9760																	Rural area
1	8660	1	6	6	1	1	1			1	1			1	1			Rural area
2	5600																	Rural area
2	7770																	Rural area
2	8660																	Rural area
1	3400	1	5	5	1	1	3	3	1	1	3	3	1	1	5	5	1	Rural area
1	9300	1	1			2				1	1			2				Rural area
3	9760																	Rural area
1	4735	1	3	3	3	2				2				2				Rural area
1	7755	1	11	1	11	2				1	11	1	11	2				Rural area
1	4100	1	1			1	1			1	1			1	1			Rural area
1	4520	1	1			1	1			1	1			1	1			Rural area
1	8643	1	1			1	1			1	1			1	1			Rural area
2	4750																	Rural area
1	6440	1	1			1	1			1	1			1	1			Rural area
1	6880	1	1			2				1	1			1	1			Rural area
1	6933	1	1			1	1			2				2				Rural area
1	6400	1	1			2				2				2				Rural area
2	4850																	Rural area
1	3210	1	1			2				2				2				Rural area
2	4340																	Rural area
3	7770																	Rural area
1	8660	1	3	1	3	1	3	1	3	1	6	4	3	2				Rural area
2	6900																	Rural area
1	7700	1	3	1	3	2				2				2				Rural area
2	4000																	Rural area
1	8530	1	1			1	1			1	1			1	1			Rural area
1	8530	1	1			3				3				3				Rural area
1	2680	1	1			1	1			1	1			1	1			Rural area
1	5854	1	1			3				1	1			3				Rural area
1	7560	1	1			1	1			1	1			1	1			Rural area
1	7770	1	16	11	6	1	16	11	6	1	16	11	6	1	16	11	6	Rural area
1	7960	2				2				2				2				Rural area
1	6400	1	1			1	5	5	5	2				1	5	1	5	Rural area
3	5591																	Rural area
2	5854																	Rural area
1	8660	1	1			1	1			1	1			1	1			Rural area
2	9460																	Rural area
1	5854	1	1			1	1			2				1	1			Rural area
2	5854																	Rural area
1	4100	1	1			1	1			1	1			1	1			Rural area
1	4750	1	2	1	2	2				2				2				Rural area
3	4750																	Rural area
2	4632																	Rural area
2	7752																	Rural area
1	4000	1	2	1	1	1	2	1	1	2				1	2	1	1	Rural area
2	6900																	Rural area
3	9460																	Rural area
3	3400																	Rural area
1	4682	2				2				2				2				Rural area
3	4850																	Rural area
1	4000	1	2	1	2	2				1	2	1	2	1	3	2	2	Rural area
2	9760																	Rural area
1	9670	1	9	1	9	1	7	3	4	1	9	1	9	1	3	3	4	Rural area
3	8883																	Rural area
1	7480	1	3	1	3	1	3	1	3	1	3	1	3	2				Rural area
2	5466																	Rural area
1	7950	2				2				2				2				Rural area
1	5591	1	4	1	4	1	4	1	4	1	4	1	4	3				Rural area
2	7950																	Rural area
1	5900	2				1	1			2				1	1			Rural area
2	7700																	Rural area
1	8883	1	1			1	1			1	1			1	1			Rural area
1	7100	2				2				2				2				Rural area
2	8530																	Rural area
1	6400	2				1	1			2				1	1			Rural area
1	9460	1	1			1	1			1	1			1	1			Rural area
2	6900																	Rural area
1	4330	1	2	1	1	1	2	1	1	2				2				Rural area
1	4632	2				2				2				2				Rural area
2	7480																	Rural area
1	4300	1	1			1	1			1	1			1	1			Rural area
1	7770	1	1			1	1			1	1			1	1			Rural area
1	3450	1	1			2				1	1			2				Rural area
2	3230																	Rural area
1	5935	1	3	1	3	1	3	1	2	1	3	1	3	3				Rural area
2	8970																	Rural area
2	7770																	Rural area
1	4760	1	7	7	6	1	2	1	2	1	7	7	7	1	3	3	3	Rural area
2	5600																	Rural area
1	5854	1	1			1	1			1	1			1	1			Rural area
2	5591																	Rural area
1	6400	1	1			1	3	1	3	1	1			2				Rural area
1	6230	2				1	1			2				1	1			Rural area
1	6900	1	1			1	1			1	1			1	1			Rural area
2	6880																	Rural area
1	4735	1	4	1	4	1	7	1	7	1	11	1	11	1	11	1	11	Rural area
2	4520																	Rural area
1	6200	2				2				2				2				Rural area
2	6400																	Rural area
1	9990	1	1			1	1			1	1			1	1			Rural area
1	8660	1	1			1	1			1	1			1	1			Rural area
2	3450																	Rural area
2	9760																	Rural area
2	9330																	Rural area
2	4520																	Rural area
1	8970	1	2	2	1	2				1	1			2				Rural area
2	4520																	Rural area
1	8660	1	1			1	1			1	1			1	1			Rural area
1	4000	2				1	1			2				1	1			Rural area
1	7100	1	2	2	1	1	1			1	2	2	1	1	2	2	1	Rural area
1	4682	1	1			1	1			1	1			1	1			Rural area
1	7560	1	3	1	3	1	3	1	3	1	3	1	3	1	3	1	3	Rural area
1	8883	1	1			1	1			1	1			1	1			Rural area
1	4850	1	2	1	2	1	2	1	2	1	2	1	2	1	2	1	2	Rural area
2	9300																	Rural area
2	6933																	Rural area
1	7700	1	1			1	1			1	1			1	1			Rural area
1	4750	1	11	1	11	1	11	1	11	1	11	1	11	1	11	1	11	Rural area
2	8530																	Rural area
1	6230	1	2	1	2	1	3	1	3	1	1			1	1			Rural area
1	8883	1	1			1	1			1	1			1	1			Rural area
2	7770																	Rural area
1	6900	1	1			1	3	1	3	1	1			2				Rural area
2	6880																	Rural area
2	7755																	Rural area
1	7480	2				1	1			2				1	1			Rural area
1	7400	2				1	1			2				1	1			Rural area
1	8200	1	1			1	1			1	1			1	1			Rural area
1	7770	1	2	2	2	1	4	1	1	1	2	1	1	2				Rural area
2	7560																	Rural area
1	8660	2				2				2				2				Rural area
1	5854	1	2	2	2	2				1	2	1	2	2				Rural area
1	4000	1	1			1	1			2				1	1			Rural area
1	7400	1	1			2				1	1			2				Rural area
3	4750																	Rural area
2	6200																	Rural area
1	4000	1	2	1	2	2				1	2	1	2	2				Rural area
2	5591																	Rural area
1	9850	1	1			1	1			1	1			1	1			Rural area
2	4000																	Rural area
2	9670																	Rural area
2	7770																	Rural area
1	4060	2				2				2				2				Rural area
2	7950																	Rural area
2	8530																	Rural area
1	4520	1	1			1	1			1	1			1	1			Rural area
1	4000	1	1			1	1			1	1			1	1			Rural area
2	7480																	Rural area
2	7560																	Rural area
1	7600	1	16	1	16	1	16	1	16	1	16	1	16	1	16	1	16	Rural area
1	5935	1	1			2				1	1			1	1			Rural area
1	4520	1	1			1	1			1	1			1	1			Rural area
3	6880																	Rural area
2	5854																	Rural area
2	4750																	Rural area
2	9300																	Rural area
1	3400	2				1	1			1	1			1	1			Rural area
2	4750																	Rural area
1	4632	2				2				2				2				Rural area
1	7770	1	1			1	1			1	1			1	1			Rural area
3	9760																	Rural area
1	5900	1	3	1	3	1	3	1	3	1	3	1	3	1	3	1	3	Rural area
1	3540	1	2	1	2	2				1	2	1	2	2				Rural area
2	6400																	Rural area
2	7790																	Rural area
1	4100	1	5	1	5	1	5	1	5	1	5	1	5	1	5	1	5	Rural area
1	5600	1	1			2				2				2				Rural area
3	8660																	Rural area
1	8660	1	1			2				2				2				Rural area
1	9620	1	3	1	3	2				2				2				Rural area
2	4100																	Rural area
2	4760																	Rural area
2	5854																	Rural area
1	4100	1	4	1	4	1	4	1	4	1	4	1	4	1	4	1	4	Rural area
3	4000																	Rural area
2	4682																	Rural area
2	4850																	Rural area
3	4632																	Rural area
1	4000	1	3	1	1	2				2				2				Rural area
1	6400	1	1			1	1			2				1	1			Rural area
2	5750																	Rural area
2	5935																	Rural area
1	8660	1	1			1	1			1	1			1	1			Rural area
1	6933	1	1			1	1			2				1	1			Rural area
2	4750																	Rural area
1	6880	1	4	4	1	2				1	4	4	1	2				Rural area
2	8660																	Rural area
2	4632																	Rural area
1	4632	2				1	1			2				1	1			Rural area
2	4750																	Rural area
2	8883																	Rural area
2	8970																	Rural area
1	3230	2				2				2				2				Rural area
1	4340	1	1			2				1	1			2				Rural area
1	6400	2				2				2				2				Rural area
1	4750	1	11	1	11	1	11	1	1	1	1			1	11	1	11	Rural area
2	7770																	Rural area
1	3540	1	1			1	1			1	1			1	1			Rural area
2	9760																	Rural area
1	9700	2				1	6	1	6	2				1	3	1	3	Rural area
2	7600																	Rural area
2	7770																	Rural area
1	9560	2				1	1			2				2				Rural area
1	8530	1	1			2				2				2				Rural area
1	7560	1	4	1	4	2				2				2				Rural area
3	4520																	Rural area
2	3230																	Rural area
2	6230																	Rural area
1	9560	1	1			1	2	1	2	2				1	2	1	2	Rural area
1	6900	1	4	1	4	1	2	1	2	1	1			1	2	1	2	Rural area
2	7600																	Rural area
2	4850																	Rural area
2	7755																	Rural area
2	7700																	Rural area
1	9760	1	1			1	1			1	1			1	1			Rural area
2	9700																	Rural area
2	7950																	Rural area
2	7760																	Rural area
1	5591	1	1			1	1			1	1			1	1			Rural area
2	7480																	Rural area
2	7790																	Rural area
1	8660	1	3	3	1	1	3	3	1	1	3	3	1	1	3	3	1	Rural area
3	7100																	Rural area
1	4360	1	1			1	1			1	1			1	1			Rural area
1	4520	1	1			2				1	1			2				Rural area
1	9850	1	1			1	1			1	1			1	1			Rural area
1	4300	1	1			1	1			1	1			1	1			Rural area
1	3230	1	3	1	3	1	2	1	2	2				2				Rural area
1	4100	1	1			1	1			1	1			1	1			Rural area
1	5750	1	1			2				1	1			2				Rural area
2	5935																	Rural area
1	7560	2				2				2				2				Rural area
3	6400																	Rural area
2	7700																	Rural area
1	4873	1	1			1	3	1	3	1	1			1	3	1	3	Rural area
2	9760																	Rural area
2	5854																	Rural area
1	5750	2				2				2				2				Rural area
2	9640																	Rural area
2	7560																	Rural area
1	5600	1	1			1	1			1	1			1	1			Rural area
1	7400	1	1			1	1			1	1			1	1			Rural area
1	3210	1	2	1	2	1	2	1	2	1	2	1	2	1	2	1	2	Rural area
3	9460																	Rural area
2	7770																	Rural area
1	4622	1	3	1	3	1	3	1	3	1	1			1	1			Rural area
1	5854	1	4	1	4	1	14	8	7	1	2	1	2	1	4	1	4	Rural area
2	4735																	Rural area
1	7700	1	3	2	2	1	3	2	2	1	1			1	3	2	2	Rural area
3	4100																	Rural area
2	7560																	Rural area
1	4622	1	1			2				1	1			2				Rural area
1	5600	1	1			2				2				2				Rural area
2	8970																	Rural area
1	7770	1	1			2				1	1			2				Rural area
1	7770	1	3	1	3	1	3	1	3	2				2				Rural area
1	9560	1	1			1	1			2				1	1			Rural area
2	7950																	Rural area
2	3450																	Rural area
2	9670																	Rural area
3	5854																	Rural area
2	3400																	Rural area
2	4000																	Rural area
2	3540																	Rural area
2	4000																	Rural area
3	4300																	Rural area
2	4100																	Rural area
1	9850	1	5	1	1	1	4	1	4	2				1	2	1	2	Rural area
1	6400	1	2	1	1	1	2	1	1	1	2	1	1	2				Rural area
1	7400	1	1			1	1			1	1			2				Rural area
1	7760	2				2				2				2				Rural area
1	4340	1	1			1	5	1	1	1	1			1	1			Rural area
2	5750																	Rural area
1	6440	2				2				2				2				Rural area
2	7960																	Rural area
2	5935																	Rural area
1	6933	1	6	1	6	1	6	1	6	1	6	1	6	1	6	1	6	Rural area
2	8660																	Rural area
1	6400	2				2				2				2				Rural area
2	4632																	Rural area
2	9670																	Rural area
1	4850	1	1			1	11	11	1	1	1			1	1			Rural area
2	9460																	Rural area
3	3210																	Rural area
1	8660	1	1			2				1	2	1	2	3				Rural area
2	5900																	Rural area
1	8660	1	1			1	1			1	1			1	1			Rural area
1	3210	1	1			1	1			1	1			1	1			Rural area
3	4100																	Rural area
2	4850																	Rural area
2	7770																	Rural area
3	5466																	Rural area
2	5854																	Rural area
1	7960	1	1			2				2				2				Rural area
1	6440	1	1			1	1			1	1			1	1			Rural area
2	6440																	Rural area
3	3210																	Rural area
2	7950																	Rural area
2	9640																	Rural area
1	3230	1	1			1	1			2				2				Rural area
2	4100																	Rural area
1	4520	1	1			1	1			1	1			1	1			Rural area
2	4750																	Rural area
3	6200																	Rural area
1	3400	1	1			1	1			1	1			1	1			Rural area
2	7700																	Rural area
2	8660																	Rural area
2	5591																	Rural area
1	9550	1	1			1	1			1	1			1	1			Rural area
1	6880	1	1			1	3	1	3	2				2				Rural area
1	4100	1	1			2				1	1			1	1			Rural area
2	5935																	Rural area
2	7100																	Rural area
2	5854																	Rural area
1	9990	1	2	1	2	2				1	2	1	2	2				Rural area
1	7600	2				1	4	2	3	2				1	4	2	3	Rural area
2	7480																	Rural area
2	6230																	Rural area
1	7760	1	1			2				2				2				Rural area
2	7770																	Rural area
1	4750	1	7	1	1	1	7	1	1	1	1			1	9	1	7	Rural area
1	7400	1	1			1	1			1	1			1	1			Rural area
2	4520																	Rural area
1	5591	1	1			2				1	1			2				Rural area
1	7760	2				1	1			2				1	1			Rural area
1	7600	2				2				2				2				Rural area
1	9330	1	2	1	2	1	5	1	5	1	2	1	2	1	3	1	3	Rural area
1	6933	1	1			1	1			1	1			1	1			Rural area
2	9460																	Rural area
1	8660	2				1	1			2				1	1			Rural area
1	6230	1	1			2				1	1			1	1			Rural area
1	6400	1	1			1	1			3				1	1			Rural area
2	6400																	Rural area
2	4000																	Rural area
1	4632	1	7	1	7	1	7	1	7	1	7	1	7	1	7	1	7	Rural area
3	9670																	Rural area
2	9700																	Rural area
1	9700	1	1			1	1			1	1			1	1			Rural area
1	6900	1	2	2	1	1	1			1	1			1	1			Rural area
2	4520																	Rural area
1	5854	1	7	1	7	1	6	1	6	1	7	1	7	1	6	1	6	Rural area
2	4760																	Rural area
2	6933																	Rural area
1	7700	1	4	1	4	1	5	1	5	1	4	1	4	1	5	1	5	Rural area
2	6880																	Rural area
1	7480	2				1	26	1	26	2				2				Rural area
2	9670																	Rural area
3	3450																	Rural area
1	4850	2				1	11	9	3	2				1	4	3	2	Rural area
1	7770	2				2				2				2				Rural area
2	7950																	Rural area
2	9330																	Rural area
2	6440																	Rural area
2	7950																	Rural area
2	9620																	Rural area
1	7790	1	21	3	19	1	21	3	19	1	21	3	19	1	21	3	19	Rural area
2	5935																	Rural area
2	4100																	Rural area
1	4060	1	1			1	6	6	6	1	4	1	4	1	6	1	6	Rural area
1	9760	1	1			1	1			2				2				Rural area
1	4300	1	1			2				1	1			1	1			Rural area
2	7100																	Rural area
2	4340																	Rural area
1	5750	2				2				2				2				Rural area
3	4750																	Rural area
2	3540																	Rural area
2	5935																	Rural area
2	3450																	Rural area
1	5466	1	1			1	1			2				1	1			Rural area
2	4000																	Rural area
3	8660																	Rural area
2	3400																	Rural area
3	9640																	Rural area
2	4750																	Rural area
2	6400																	Rural area
2	8530																	Rural area
1	8660	1	1			1	1			1	1			1	1			Rural area
1	7480	1	2	1	2	1	2	1	2	1	2	1	2	2				Rural area
1	4850	1	1			1	1			1	1			3				Rural area
2	6933																	Rural area
1	9460	1	1			1	1			1	1			1	1			Rural area
1	6400	1	1			1	1			1	1			1	1			Rural area
3	6230																	Rural area
1	7560	1	7	4	4	1	7	4	4	1	7	4	4	1	3	7	4	Rural area
3	9640																	Rural area
1	2680	2				2				2				2				Rural area
1	9510	1	2	1	2	1	1			2				2				Rural area
2	5854																	Rural area
2	4750																	Rural area
2	7770																	Rural area
1	4100	1	1			1	1			1	1			2				Rural area
2	5935																	Rural area
2	6400																	Rural area
2	4850																	Rural area
1	4000	1	5	1	5	1	11	7	7	1	3	1	3	1	7	1	7	Rural area
1	7400	2				2				2				2				Rural area
1	5591	1	3	1	3	1	1			1	2	1	2	1	6	1	6	Rural area
1	9620	2				2				2				2				Rural area
1	7560	1	3	1	3	1	1			1	3	1	3	1	1			Rural area
1	4520	1	1			2				1	1			2				Rural area
2	4000																	Rural area
1	4100	1	1			1	2	1	2	2				1	6	1	6	Rural area
1	7950	1	1			1	1			1	1			1	1			Rural area
1	9850	1	2	1	2	1	3	1	3	2				2				Rural area
2	4300																	Rural area
1	9760	1	1			1	1			1	1			2				Rural area
2	6400																	Rural area
2	9700																	Rural area
2	4000																	Rural area
1	8883	1	2	1	2	1	1			1	1			1	1			Rural area
1	6400	1	3	3	2	2				1	3	2	2	2				Rural area
1	3210	1	2	1	2	1	2	1	2	1	2	1	2	1	2	1	2	Rural area
2	5466																	Rural area
1	6933	1	13	13	1	1	1			1	13	13	1	3				Rural area
2	7770																	Rural area
3	2680																	Rural area
2	6880																	Rural area
1	7760	2				1	2	1	2	2				2				Rural area
1	9760	1	2	2	1	2				2				2				Rural area
1	7560	1	7	3	5	2				1	7	3	5	2				Rural area
3	3210																	Rural area
1	4100	1	4	1	4	1	4	1	4	1	2	1	2	1	2	1	2	Rural area
1	4850	2				2				2				2				Rural area
1	4622	2				1	1			2				2				Rural area
1	8660	1	2	1	2	1	3	1	3	1	2	1	2	1	3	1	3	Rural area
1	8660	1	3	3	1	1	1			1	1			1	1			Rural area
3	6400																	Rural area
1	4100	1	3	1	3	1	3	1	3	1	3	1	3	1	3	1	3	Rural area
2	9640																	Rural area
1	5750	2				2				2				2				Rural area
3	4760																	Rural area
2	8970																	Rural area
2	6880																	Rural area
2	6400																	Rural area
2	5900																	Rural area
1	9560	1	1			2				1	1			2				Rural area
2	4682																	Rural area
2	7950																	Rural area
2	6400																	Rural area
1	4520	1	1			2				1	1			2				Rural area
2	7480																	Rural area
1	9300	1	1			1	3	3	1	1	1			1	1			Rural area
2	7560																	Rural area
1	4100	2				2				2				2				Rural area
2	4100																	Rural area
1	9640	2				2				2				2				Rural area
2	4000																	Rural area
1	6933	1	1			1	1			1	1			1	1			Rural area
2	7480																	Rural area
1	8970	1	1			2				1	1			2				Rural area
2	4873																	Rural area
2	6230																	Rural area
2	8660																	Rural area
2	5591																	Rural area
1	9460	2				2				2				2				Rural area
1	4070	2				2				2				2				Rural area
1	8530	1	3	1	3	2				2				2				Rural area
2	7760																	Rural area
1	4622	2				2				2				2				Rural area
2	7770																	Rural area
2	7760																	Rural area
2	7700																	Rural area
2	7700																	Rural area
3	4100																	Rural area
1	6400	2				2				2				2				Rural area
1	6900	1	1			2				1	1			1	1			Rural area
1	9640	3				2				2				2				Rural area
2	4850																	Rural area
1	6400	1	1			1	1			1	1			1	1			Rural area
2	6900																	Rural area
2	6400																	Rural area
1	6200	1	2	1	2	1	2	1	2	1	2	1	2	1	2	1	2	Rural area
2	7760																	Rural area
2	9700																	Rural area
1	8660	1	2	2	1	2				1	2	2	1	2				Rural area
1	7770	1	2	1	2	2				2				2				Rural area
2	5900																	Rural area
1	6900	1	3	1	3	2				1	3	1	3	2				Rural area
1	4100	1	1			1	1			1	1			1	1			Rural area
1	3450	1	1			1	1			1	1			1	1			Rural area
2	9640																	Rural area
1	4735	1	1			1	1			1	1			1	1			Rural area
1	8660	1	5	1	5	1	4	1	4	1	7	1	7	1	11	1	11	Rural area
2	7950																	Rural area
2	4300																	Rural area
1	3540	1	1			1	4	1	4	1	1			2				Rural area
1	8970	2				2				2				2				Rural area
1	4632	1	7	7	1	1	7	7	1	2				2				Rural area
1	4100	1	1			1	1			1	1			1	1			Rural area
1	6400	1	1			2				2				1	1			Rural area
1	7770	2				1	1			2				2				Rural area
2	5900																	Rural area
2	5750																	Rural area
2	7700																	Rural area
1	7400	1	5	1	5	1	5	1	5	1	4	1	4	1	4	1	4	Rural area
1	5854	2				2				2				2				Rural area
2	4873																	Rural area
2	6400																	Rural area
1	3450	1	1			3				1	1			2				Rural area
1	4000	1	1			1	5	1	4	1	1			1	4	1	4	Rural area
1	9850	1	6	1	6	1	6	1	6	1	2	1	2	1	2	1	2	Rural area
1	4750	2				1	1			2				1	1			Rural area
1	7560	1	4	4	1	1	1			1	4	1	1	2				Rural area
1	6230	1	2	1	2	1	2	1	2	1	2	1	2	1	2	1	2	Rural area
2	8883																	Rural area
2	4735																	Rural area
1	6230	1	5	1	5	1	6	1	6	1	5	1	5	1	6	1	6	Rural area
1	3540	1	1			2				1	1			2				Rural area
2	9760																	Rural area
3	5854																	Rural area
2	6880																	Rural area
1	8660	1	3	3	1	1	3	3	1	2				2				Rural area
1	4100	1	1			1	1			1	1			1	1			Rural area
2	6200																	Rural area
1	4760	2				2				2				2				Rural area
1	9760	2				1	1			2				2				Rural area
1	8660	1	3	3	1	1	3	1	3	2				2				Rural area
1	6880	1	1			1	2	4	2	1	1			3				Rural area
1	3450	1	1			1	1			1	1			1	1			Rural area
1	9670	1	6	1	6	1	7	1	7	1	7	1	7	1	6	1	6	Rural area
2	9631																	Rural area
1	5466	1	4	2	3	1	1			1	4	2	3	3				Rural area
2	7770																	Rural area
1	7700	1	1			2				1	1			2				Rural area
2	4100																	Rural area
1	6440	1	1			1	1			1	1			1	1			Rural area
2	6933																	Rural area
1	4000	1	1			1	1			1	1			1	1			Rural area
2	5854																	Rural area
1	5854	1	3	1	3	1	3	1	3	1	2	1	2	2				Rural area
1	8530	1	1			2				2				2				Rural area
1	9510	1	1			1	1			1	1			1	1			Rural area
1	9631	1	3	1	3	1	6	1	6	1	2	1	2	1	2	1	2	Rural area
1	4100	1	1			2				1	1			2				Rural area
3	8530																	Rural area
1	5900	1	1			2				1	1			2				Rural area
1	7770	1	2	1	2	2				2				2				Rural area
1	5935	2				2				2				2				Rural area
1	7790	1	4	1	4	2				1	4	1	4	2				Rural area
1	7560	1	2	2	1	1	1			2				2				Rural area
2	4873																	Rural area
1	4632	1	3	1	3	2				1	2	1	2	2				Rural area
1	9760	1	12	2	11	1	12	2	11	1	12	2	11	1	12	2	11	Rural area
2	7770																	Rural area
1	4000	1	1			1	1			1	1			1	1			Rural area
1	4750	2				2				2				2				Rural area
1	7100	2				2				2				2				Rural area
2	6900																	Rural area
2	6400																	Rural area
1	8530	2				2				2				2				Rural area
1	5854	1	5	1	5	1	9	5	5	1	4	1	4	1	9	5	5	Rural area
3	6933																	Rural area
2	7950																	Rural area
2	4300																	Rural area
2	4750																	Rural area
1	9460	2				1	3	1	3	2				2				Rural area
1	5854	1	6	1	6	1	13	6	6	1	6	8	6	1	6	8	6	Rural area
1	5935	1	1			1	1			1	1			1	1			Rural area
2	4000																	Rural area
2	7770																	Rural area
2	4070																	Rural area
1	6440	1	1			1	2	1	2	1	1			1	2	1	2	Rural area
1	9670	1	16	1	16	1	16	1	16	1	6	1	6	1	16	1	16	Rural area
1	7480	2				1	1			2				1	1			Rural area
2	4520																	Rural area
2	8883																	Rural area
2	9700																	Rural area
2	7700																	Rural area
1	5591	1	3	1	3	1	3	1	3	1	1			1	2	1	2	Rural area
1	9560	1	2	1	2	1	1			2				2				Rural area
2	4000																	Rural area

## Sheet: Summer Cottage
Home	Zipcode	seen_cats	n.cat.wo.owner	Socicalised.cat.wo.owner	nonsocialised.cat.wo.owner	n.xat.200m.mth	n.cat.wo.owner.200m.mth	socialised.cat.wo.owner.200m.mth	nonsocialised.cat.wo.owner.200m.mth	n.cat.property	n.cat.wo.owner.property	socialised.cat.wo.owner.property	nonsocialised.cat.wo.owner.property	n.cat.200m.week	n.cat.wo.owner.200m.week	socialised.cat.wo.owner.200m.week	nonsocialised.cat.wo.owner.200m.week	Property type
1	3220	1	1			2				1	1			2				Summer cottage area
1	7770	1	1			2				2				2				Summer cottage area
1	3220	2				1	2	1	2	2				1	2	1	2	Summer cottage area
1	7770	2				2				2				2				Summer cottage area
2	7770																	Summer cottage area
2	7770																	Summer cottage area
2	7100																	Summer cottage area
2	7770																	Summer cottage area
1	3450	1	1			1	2	1	2	2				2				Summer cottage area
2	4000																	Summer cottage area
1	6200	2				1	1			2				2				Summer cottage area
2	7770																	Summer cottage area
1	3210	1	1			3				1	1			3				Summer cottage area
2	7770																	Summer cottage area
2	3210																	Summer cottage area
1	7400	1	1			1	1			1	1			2				Summer cottage area
2	9492																	Summer cottage area
2	7770																	Summer cottage area
2	3220																	Summer cottage area
2	7770																	Summer cottage area
2	7770																	Summer cottage area
2	7770																	Summer cottage area
1	8643	1	7	1	7	1	7	1	7	1	7	1	7	1	7	1	7	Summer cottage area
2	7770																	Summer cottage area
3	3220																	Summer cottage area
3	9492																	Summer cottage area
2	3210																	Summer cottage area
2	3220																	Summer cottage area
3	4771																	Summer cottage area
2	4070																	Summer cottage area
2	7770																	Summer cottage area
2	7770																	Summer cottage area
1	4000	1	3	4	1	1	4	4	1	1	1			1	4	4	1	Summer cottage area
2	7770																	Summer cottage area
2	7770																	Summer cottage area
2	7770																	Summer cottage area
1	7770	2				1	3	1	3	3				3				Summer cottage area
2	7770																	Summer cottage area
2	7770																	Summer cottage area
1	4000	2				1	3	1	3	2				2				Summer cottage area
2	3220																	Summer cottage area
2	7770																	Summer cottage area
2	9492																	Summer cottage area
1	9492	1	1			1	1			1	1			1	1			Summer cottage area
1	7770	1	1			2				2				2				Summer cottage area
3	9492																	Summer cottage area
2	3210																	Summer cottage area
2	4873																	Summer cottage area
2	8643																	Summer cottage area
3	7770																	Summer cottage area
1	8643	1	1			1	1			1	1			1	1			Summer cottage area
2	3210																	Summer cottage area
2	9990																	Summer cottage area
3	9492																	Summer cottage area
2	7770																	Summer cottage area
2	6200																	Summer cottage area
1	4070	1	1			2				1	1			1	1			Summer cottage area
2	3210																	Summer cottage area
2	7770																	Summer cottage area
3	3450																	Summer cottage area
1	4735	1	6	2	5	1	6	2	5	1	5	1	5	1	5	1	5	Summer cottage area
2	3210																	Summer cottage area
1	4735	1	1			1	1			1	1			1	1			Summer cottage area
2	4735																	Summer cottage area
2	3450																	Summer cottage area
1	4873	1	2	1	2	1	3	1	3	1	2	1	2	1	3	1	3	Summer cottage area
2	4873																	Summer cottage area
2	7770																	Summer cottage area
2	4873																	Summer cottage area
1	7770	2				1	2	1	2	2				1	2	1	2	Summer cottage area
2	6200																	Summer cottage area
2	7770																	Summer cottage area
2	3210																	Summer cottage area
2	3210																	Summer cottage area
2	7770																	Summer cottage area
3	7400																	Summer cottage area
2	9492																	Summer cottage area
1	3210	1	3	2	2	1	3	2	2	2				1	2	2	1	Summer cottage area
2	7770																	Summer cottage area
3	3220																	Summer cottage area
3	7790																	Summer cottage area
1	9990	2				2				2				2				Summer cottage area
2	9492																	Summer cottage area
2	3210																	Summer cottage area
2	3210																	Summer cottage area
1	4873	1	2	1	2	1	2	1	2	1	2	1	2	2				Summer cottage area
2	7770																	Summer cottage area
2	3220																	Summer cottage area
2	7770																	Summer cottage area
2	7770																	Summer cottage area
2	7770																	Summer cottage area
2	7770																	Summer cottage area
2	7770																	Summer cottage area
2	9492																	Summer cottage area
2	7770																	Summer cottage area
2	7770																	Summer cottage area
2	3210																	Summer cottage area
2	7770																	Summer cottage area
2	3220																	Summer cottage area
2	7770																	Summer cottage area
1	9492	1	11	1	11	1	16	1	16	1	11	1	11	1	16	1	16	Summer cottage area
1	4000	2				1	2	1	1	2				2				Summer cottage area
2	7770																	Summer cottage area
1	4771	1	1			1	1			1	1			1	1			Summer cottage area
1	7770	2				1	6	6	1	2				2				Summer cottage area
1	4070	1	5	1	5	1	5	1	5	2				2				Summer cottage area
1	4873	1	2	1	2	1	2	1	2	2				2				Summer cottage area
2	3210																	Summer cottage area
2	9492																	Summer cottage area
1	3220	2				2				2				2				Summer cottage area
1	4070	1	7	1	7	1	9	1	11	1	4	5	5	1	3	4	5	Summer cottage area
1	3220	1	1			1	1			2				2				Summer cottage area
1	3220	1	1			1	1			1	1			1	1			Summer cottage area
1	9492	2				2				2				2				Summer cottage area
1	9990	1	2	2	1	2				2				2				Summer cottage area
2	4873																	Summer cottage area
2	4873																	Summer cottage area
3	6200																	Summer cottage area
2	3210																	Summer cottage area
3	8643																	Summer cottage area
2	3220																	Summer cottage area
1	7790	2				1	1			2				1	1			Summer cottage area
2	3220																	Summer cottage area
1	7770	2				2				2				2				Summer cottage area
2	7770																	Summer cottage area
1	7770	1	2	1	1	1	4	1	4	1	2	1	1	2				Summer cottage area
3	7770																	Summer cottage area
1	8643	2				2				2				2				Summer cottage area
1	4000	1	1			1	1			1	1			1	1			Summer cottage area
2	9492																	Summer cottage area
2	3210																	Summer cottage area
1	3220	2				2				2				2				Summer cottage area
2	7760																	Summer cottage area
2	4735																	Summer cottage area
1	4735	1	1			1	1			1	1			1	1			Summer cottage area
1	4735	1	1			1	1			1	1			1	1			Summer cottage area
2	7790																	Summer cottage area
2	7770																	Summer cottage area
2	3220																	Summer cottage area
2	3210																	Summer cottage area
1	3450	1	1			1	1			1	1			1	1			Summer cottage area
2	3220																	Summer cottage area
2	3210																	Summer cottage area
3	7770																	Summer cottage area
1	7770	2				2				2				2				Summer cottage area
2	3210																	Summer cottage area
1	4070	1	1			1	1			1	1			1	1			Summer cottage area
2	7770																	Summer cottage area
2	7770																	Summer cottage area
2	7770																	Summer cottage area
2	9492																	Summer cottage area
1	4735	1	2	1	2	1	4	1	4	1	4	1	4	1	4	1	4	Summer cottage area
2	7100																	Summer cottage area
1	4873	2				2				2				2				Summer cottage area
2	3220																	Summer cottage area
3	6200																	Summer cottage area
2	7770																	Summer cottage area
2	4735																	Summer cottage area
2	7770																	Summer cottage area
2	7770																	Summer cottage area
1	3210	1	2	1	2	1	3	1	3	1	2	1	2	1	7	4	4	Summer cottage area
1	7790	2				2				2				2				Summer cottage area
2	3220																	Summer cottage area
2	7770																	Summer cottage area
3	4771																	Summer cottage area
1	4070	2				1	2	1	2	2				2				Summer cottage area
2	7770																	Summer cottage area
3	8643																	Summer cottage area
3	3220																	Summer cottage area
2	3220																	Summer cottage area
1	3210	1	1			3				2				2				Summer cottage area
2	7770																	Summer cottage area
2	3210																	Summer cottage area
2	3220																	Summer cottage area
1	4735	1	1			1	1			1	1			1	1			Summer cottage area
3	7100																	Summer cottage area
1	7790	2				2				2				2				Summer cottage area
2	3220																	Summer cottage area
1	4735	1	3	1	3	1	6	1	6	2				2				Summer cottage area
1	4000	1	1			1	11	3	9	1	1			2				Summer cottage area
2	7770																	Summer cottage area
1	4735	2				2				2				2				Summer cottage area
2	7770																	Summer cottage area
2	9492																	Summer cottage area
1	7100	1	1			2				1	1			2				Summer cottage area
3	4070																	Summer cottage area
2	3210																	Summer cottage area
2	3220																	Summer cottage area
2	7770																	Summer cottage area
2	3220																	Summer cottage area
3	8643																	Summer cottage area
2	3220																	Summer cottage area
2	7770																	Summer cottage area
2	7770																	Summer cottage area
1	7400	1	6	2	5	2				1	4	2	4	1	6	2	5	Summer cottage area
2	6200																	Summer cottage area
2	9492																	Summer cottage area
2	3220																	Summer cottage area
1	7790	2				2				2				2				Summer cottage area
2	3210																	Summer cottage area
2	4070																	Summer cottage area
2	9492																	Summer cottage area
1	4000	2				1	2	2	2	2				2				Summer cottage area
2	4873																	Summer cottage area
2	4873																	Summer cottage area
2	7770																	Summer cottage area
1	4771	2				2				2				2				Summer cottage area
2	7770																	Summer cottage area
1	3220	1	1			2				2				2				Summer cottage area
1	7770	2				2				2				2				Summer cottage area
3	4735																	Summer cottage area
1	7770	2				1	3	1	2	2				2				Summer cottage area
2	7770																	Summer cottage area
2	7790																	Summer cottage area
2	7770																	Summer cottage area
2	7790																	Summer cottage area
1	3450	1	2	1	2	2				2				2				Summer cottage area
1	3220	1	1			1	1			2				2				Summer cottage area
1	4735	1	1			1	1			1	1			1	1			Summer cottage area
1	3210	1	1			1	1			1	1			1	1			Summer cottage area
1	4771	2				2				2				2				Summer cottage area
2	3220																	Summer cottage area
1	4873	1	6	1	6	1	6	1	6	1	6	1	6	1	6	1	6	Summer cottage area
1	4000	1	3	1	3	1	3	1	3	2				2				Summer cottage area
2	7790																	Summer cottage area
1	3220	2				3				2				2				Summer cottage area
2	3210																	Summer cottage area
2	6200																	Summer cottage area
2	7790																	Summer cottage area
1	9990	3				3				2				2				Summer cottage area
1	9260	1	1			2				2				2				Summer cottage area
2	7760																	Summer cottage area
1	3220	2				1	1			2				2				Summer cottage area
2	7790																	Summer cottage area
2	4735																	Summer cottage area
2	4735																	Summer cottage area
2	7770																	Summer cottage area
2	7770																	Summer cottage area
2	8643																	Summer cottage area
2	3220																	Summer cottage area
2	4873																	Summer cottage area
1	7770	2				2				2				2				Summer cottage area
2	9492																	Summer cottage area
1	6200	1	1			1	1			3				3				Summer cottage area
1	7790	2				2				2				2				Summer cottage area
2	7760																	Summer cottage area
2	4735																	Summer cottage area
2	7770																	Summer cottage area
2	7790																	Summer cottage area
2	7770																	Summer cottage area
2	7760																	Summer cottage area
2	7770																	Summer cottage area
1	4771	1	1			2				1	1			2				Summer cottage area
1	3220	1	1			2				1	1			2				Summer cottage area
2	7790																	Summer cottage area
2	7770																	Summer cottage area
1	4735	1	4	1	4	1	4	1	4	1	4	1	4	1	4	1	4	Summer cottage area
2	7770																	Summer cottage area
2	7790																	Summer cottage area
1	7770	2				2				2				2				Summer cottage area
1	6200	2				1	1			2				2				Summer cottage area
2	7770																	Summer cottage area
2	8643																	Summer cottage area
2	9492																	Summer cottage area
2	7770																	Summer cottage area
2	7770																	Summer cottage area
3	4735																	Summer cottage area
2	7790																	Summer cottage area
2	7770																	Summer cottage area
2	7790																	Summer cottage area
2	7770																	Summer cottage area
3	4070																	Summer cottage area
2	7770																	Summer cottage area
2	7770																	Summer cottage area
2	3220																	Summer cottage area
1	7790	2				2				2				2				Summer cottage area
2	7790																	Summer cottage area
2	3220																	Summer cottage area
2	7790																	Summer cottage area
2	7770																	Summer cottage area
3	3210																	Summer cottage area
3	6200																	Summer cottage area
2	7790																	Summer cottage area
2	4000																	Summer cottage area
2	7790																	Summer cottage area
3	7790																	Summer cottage area
1	3220	2				2				2				2				Summer cottage area
2	4000																	Summer cottage area
2	7770																	Summer cottage area
1	8643	1	2	2	1	1	2	2	1	1	2	2	1	1	2	2	1	Summer cottage area
3	3220																	Summer cottage area
2	4735																	Summer cottage area
2	3210																	Summer cottage area
2	4873																	Summer cottage area
2	7790																	Summer cottage area
2	7770																	Summer cottage area
3	4735																	Summer cottage area
2	7770																	Summer cottage area
2	6200																	Summer cottage area
1	4771	2				2				2				2				Summer cottage area
2	7790																	Summer cottage area
1	4735	1	1			1	2	1	1	2				2				Summer cottage area
3	4735																	Summer cottage area
3	4771																	Summer cottage area
2	7770																	Summer cottage area
1	3220	1	1			1	1			1	1			1	1			Summer cottage area
1	9990	2				2				2				2				Summer cottage area
3	9492																	Summer cottage area
2	4873																	Summer cottage area
2	7790																	Summer cottage area
2	7760																	Summer cottage area
2	3220																	Summer cottage area
1	7760	1	5	1	5	1	4	1	4	1	3	1	3	1	3	1	3	Summer cottage area
2	4873																	Summer cottage area
2	3210																	Summer cottage area
2	3210																	Summer cottage area
2	6200																	Summer cottage area
2	7770																	Summer cottage area
1	7770	2				2				2				2				Summer cottage area
2	3220																	Summer cottage area
2	7790																	Summer cottage area
1	4070	1	1			1	1			2				2				Summer cottage area
2	7770																	Summer cottage area
1	3220	1	1			1	1			2				2				Summer cottage area
3	7770																	Summer cottage area
2	7770																	Summer cottage area
2	7790																	Summer cottage area
2	4735																	Summer cottage area
2	7770																	Summer cottage area
2	7770																	Summer cottage area
2	9990																	Summer cottage area
2	7760																	Summer cottage area
2	7760																	Summer cottage area
2	3210																	Summer cottage area
2	7770																	Summer cottage area
2	7790																	Summer cottage area
1	4771	2				1	1			2				2				Summer cottage area
2	7770																	Summer cottage area
2	7770																	Summer cottage area
1	7770	1	3	1	3	2				2				2				Summer cottage area
2	3210																	Summer cottage area
2	7770																	Summer cottage area
1	4735	2				1	6	1	5	2				1	7	1	7	Summer cottage area
1	7400	1	7	1	7	1	4	1	4	1	3	1	3	1	4	1	4	Summer cottage area
2	7770																	Summer cottage area
1	7100	1	21	1	21	1	11	1	11	2				2				Summer cottage area
3	3220																	Summer cottage area
2	7790																	Summer cottage area
2	7770																	Summer cottage area
2	4000																	Summer cottage area
1	4735	1	3	1	3	1	3	1	3	2				2				Summer cottage area
2	3450																	Summer cottage area
3	9492																	Summer cottage area
3	7770																	Summer cottage area
2	7770																	Summer cottage area
2	4873																	Summer cottage area
1	4070	1	3	1	3	1	3	1	3	2				2				Summer cottage area
2	7770																	Summer cottage area
2	4070																	Summer cottage area
3	4873																	Summer cottage area
2	3210																	Summer cottage area
2	3220																	Summer cottage area
2	3220																	Summer cottage area
3	3220																	Summer cottage area
1	6200	2				2				2				2				Summer cottage area
3	4873																	Summer cottage area
3	7770																	Summer cottage area
2	4873																	Summer cottage area
2	7770																	Summer cottage area
1	4771	2				2				2				2				Summer cottage area
2	9492																	Summer cottage area
2	7770																	Summer cottage area
1	9300	1	1			1	1			1	1			1	1			Summer cottage area
2	7760																	Summer cottage area
1	7770	2				2				2				2				Summer cottage area
2	4070																	Summer cottage area
1	7770	2				1	2	2	2	2				2				Summer cottage area
2	3220																	Summer cottage area
2	9492																	Summer cottage area
1	3220	1	2	1	2	1	2	1	2	2				2				Summer cottage area
3	4873																	Summer cottage area
2	4873																	Summer cottage area
2	3450																	Summer cottage area
2	3210																	Summer cottage area
2	4873																	Summer cottage area
2	7770																	Summer cottage area
2	4873																	Summer cottage area
2	4735																	Summer cottage area
2	7770																	Summer cottage area
1	4070	2				2				2				2				Summer cottage area
2	4873																	Summer cottage area
2	7770																	Summer cottage area
2	3220																	Summer cottage area
2	7770																	Summer cottage area
2	4873																	Summer cottage area
2	7770																	Summer cottage area
2	7770																	Summer cottage area
2	6200																	Summer cottage area
3	3220																	Summer cottage area
1	4735	1	1			2				1	1			2				Summer cottage area
2	4873																	Summer cottage area
1	3220	1	1			1	1			1	1			1	1			Summer cottage area
1	4771	1	1			1	1			1	1			1	1			Summer cottage area
3	4070																	Summer cottage area
3	4873																	Summer cottage area
2	9492																	Summer cottage area
2	7770																	Summer cottage area
2	7790																	Summer cottage area
2	3220																	Summer cottage area
1	7770	2				2				2				2				Summer cottage area
2	7760																	Summer cottage area
1	7770	2				2				2				2				Summer cottage area
2	7760																	Summer cottage area
2	3220																	Summer cottage area
1	4735	1	1			2				1	1			2				Summer cottage area
2	4873																	Summer cottage area
2	7790																	Summer cottage area
2	7770																	Summer cottage area
1	3450	1	1			2				1	1			2				Summer cottage area
2	9492																	Summer cottage area
3	9492																	Summer cottage area
1	3220	2				2				2				2				Summer cottage area
2	7760																	Summer cottage area
2	7770																	Summer cottage area
2	7760																	Summer cottage area
2	7770																	Summer cottage area
3	4735																	Summer cottage area
2	7790																	Summer cottage area
2	4873																	Summer cottage area
2	3210																	Summer cottage area
1	4771	2				2				2				2				Summer cottage area
2	7770																	Summer cottage area
1	4070	1	1			1	1			1	1			1	1			Summer cottage area
2	7790																	Summer cottage area
2	7770																	Summer cottage area
2	4070																	Summer cottage area
2	7760																	Summer cottage area
2	4873																	Summer cottage area
1	4735	1	4	1	4	1	4	1	4	1	4	1	1	1	4	1	1	Summer cottage area
1	3450	2				1	1			2				2				Summer cottage area
3	4735																	Summer cottage area
3	4070																	Summer cottage area
1	7790	1	1			1	51	1	51	1	1			1	3	1	3	Summer cottage area
2	4873																	Summer cottage area
2	7770																	Summer cottage area
2	4873																	Summer cottage area
1	7100	1	16	1	16	1	16	1	16	1	16	1	16	1	16	1	16	Summer cottage area
1	4070	1	1			2				1	1			1	1			Summer cottage area
2	9492																	Summer cottage area
2	7770																	Summer cottage area
2	9492																	Summer cottage area
2	7770																	Summer cottage area
2	7770																	Summer cottage area
2	7790																	Summer cottage area
2	3210																	Summer cottage area
1	7400	2				2				2				2				Summer cottage area
2	7760																	Summer cottage area
2	7770																	Summer cottage area
1	3450	1	1			2				1	1			2				Summer cottage area
2	4873																	Summer cottage area
2	9492																	Summer cottage area
1	3220	1	1			1	1			1	1			1	1			Summer cottage area
1	4735	2				2				2				2				Summer cottage area
1	4771	1	1			1	1			1	1			1	1			Summer cottage area
2	7790																	Summer cottage area
2	3210																	Summer cottage area
2	7770																	Summer cottage area
1	9990	2				2				2				2				Summer cottage area

## Sheet: Suburban
Home	Zipcode	seen_cats	n.cat.wo.owner	Socicalised.cat.wo.owner	nonsocialised.cat.wo.owner	n.xat.200m.mth	n.cat.wo.owner.200m.mth	socialised.cat.wo.owner.200m.mth	nonsocialised.cat.wo.owner.200m.mth	n.cat.property	n.cat.wo.owner.property	socialised.cat.wo.owner.property	nonsocialised.cat.wo.owner.property	n.cat.200m.week	n.cat.wo.owner.200m.week	socialised.cat.wo.owner.200m.week	nonsocialised.cat.wo.owner.200m.week	Property type
1	4600	1	1			2				2				2				Suburban
2	4100																	Suburban
1	7100	1	1			1	1			1	1			1	1			Suburban
1	2860	1	4	1	1	1	4	1	1	2				2				Suburban
1	8200	1	1			1	1			1	1			1	1			Suburban
2	9460																	Suburban
1	7560	2				1	1			2				2				Suburban
1	9460	1	2	1	2	1	6	6	6	1	2	1	2	1	6	6	4	Suburban
1	2600	2				2				2				2				Suburban
3	4100																	Suburban
2	4100																	Suburban
1	2820	1	1			1	1			2				1	1			Suburban
3	4060																	Suburban
2	4622																	Suburban
1	6933	2				1	1			2				2				Suburban
1	4100	1	1			1	1			1	1			1	1			Suburban
2	2860																	Suburban
1	2600	1	1			2				2				2				Suburban
1	6230	1	1			1	1			1	1			1	1			Suburban
2	2820																	Suburban
1	9990	1	2	2	1	1	1			2				2				Suburban
1	2600	2				2				2				2				Suburban
3	4070																	Suburban
1	5500	1	1			2				1	1			2				Suburban
2	4735																	Suburban
2	5500																	Suburban
1	5854	1	1			2				1	1			1	1			Suburban
1	5600	1	1			1	1			1	1			1	1			Suburban
3	5591																	Suburban
2	2860																	Suburban
1	4735	1	1			1	1			1	1			1	1			Suburban
1	4622	2				1	4	1	1	2				2				Suburban
1	4100	1	2	1	2	1	2	1	2	1	2	1	2	1	2	1	2	Suburban
2	5500																	Suburban
2	2820																	Suburban
1	7100	1	1			2				2				2				Suburban
1	4622	1	1			1	1			2				2				Suburban
2	2820																	Suburban
3	2860																	Suburban
2	2860																	Suburban
3	5600																	Suburban
2	8270																	Suburban
1	4100	1	1			1	1			1	1			1	1			Suburban
1	4060	1	1			1	1			1	1			1	1			Suburban
3	6400																	Suburban
1	6230	1	6	1	6	1	16	1	6	1	2	1	2	1	3	1	3	Suburban
1	6400	1	1			1	1			2				1	1			Suburban
2	8530																	Suburban
1	4300	2				2				2				2				Suburban
1	5591	2				1	1			2				1	1			Suburban
1	5500	2				3				2				3				Suburban
1	2600	2				1	1			2				1	1			Suburban
1	4070	1	1			1	1			1	1			1	1			Suburban
1	6400	1	1			1	1			1	1			2				Suburban
1	5854	1	1			1	5	3	1	1	1			1	1			Suburban
1	8883	1	4	1	1	2				1	1			2				Suburban
1	8680	2				2				2				2				Suburban
2	2820																	Suburban
2	2605																	Suburban
2	4873																	Suburban
3	4060																	Suburban
1	7950	1	1			1	2	1	2	1	1			1	2	1	2	Suburban
1	9492	1	2	1	2	2				1	2	1	2	2				Suburban
2	5500																	Suburban
1	6400	1	1			1	1			1	1			1	1			Suburban
2	2860																	Suburban
2	7100																	Suburban
1	9850	1	1			1	1			2				1	1			Suburban
1	2600	1	1			1	1			1	1			1	1			Suburban
3	4100																	Suburban
1	6400	1	1			1	1			2				1	1			Suburban
3	2860																	Suburban
1	3230	1	2	16	1	1	11	1	11	1	11	1	11	2				Suburban
1	9240	2				2				2				2				Suburban
1	4735	1	1			1	1			1	1			1	1			Suburban
1	5500	1	1			1	1			1	1			3				Suburban
2	2820																	Suburban
1	5750	1	1			1	1			1	1			1	1			Suburban
1	7100	2				1	1			2				2				Suburban
2	2860																	Suburban
3	4100																	Suburban
1	7100	1	3	1	1	2				2				2				Suburban
1	2900	1	2	1	2	2				1	1			2				Suburban
2	4070																	Suburban
3	4070																	Suburban
1	2600	2				1	1			2				1	1			Suburban
1	8680	2				1	1			2				2				Suburban
3	2820																	Suburban
3	9990																	Suburban
2	4100																	Suburban
3	8883																	Suburban
2	4735																	Suburban
3	4622																	Suburban
1	8200	2				1	3	1	3	2				1	3	1	3	Suburban
1	7770	1	3	1	3	1	3	1	3	1	3	1	3	1	3	1	3	Suburban
1	6400	1	1			1	1			2				1	1			Suburban
1	4600	1	1			1	1			1	1			1	1			Suburban
2	4100																	Suburban
2	8680																	Suburban
1	4600	1	1			1	1			1	1			1	1			Suburban
2	4735																	Suburban
2	5591																	Suburban
1	4622	1	1			1	3	1	3	1	1			1	2	2	1	Suburban
1	8530	2				1	1			2				1	1			Suburban
3	4873																	Suburban
2	2660																	Suburban
3	4735																	Suburban
1	5500	1	1			1	1			1	1			1	1			Suburban
2	9990																	Suburban
1	4060	2				1	1			2				1	1			Suburban
1	2660	1	1			1	1			1	1			1	1			Suburban
1	7100	1	1			1	1			1	1			1	1			Suburban
3	4100																	Suburban
1	4873	1	1			2				1	1			2				Suburban
1	5600	1	1			1	1			1	1			1	1			Suburban
1	4735	1	1			1	1			1	1			1	1			Suburban
2	8680																	Suburban
1	2600	1	1			2				2				2				Suburban
2	4600																	Suburban
2	5750																	Suburban
2	5500																	Suburban
2	4735																	Suburban
1	4623	1	1			1	1			2				2				Suburban
1	2605	2				2				2				2				Suburban
2	4735																	Suburban
2	4750																	Suburban
1	5854	1	1			1	1			1	1			1	1			Suburban
1	2820	1	1			1	1			1	1			1	1			Suburban
2	9460																	Suburban
2	8883																	Suburban
1	2820	2				2				2				2				Suburban
1	5750	1	6	1	6	1	6	1	6	1	6	1	6	2				Suburban
2	7100																	Suburban
1	8530	1	1			1	1			1	1			1	1			Suburban
2	8270																	Suburban
1	4060	1	1			2				2				2				Suburban
1	2860	1	1			1	1			1	1			1	1			Suburban
2	6400																	Suburban
1	4600	1	1			1	1			1	1			1	1			Suburban
2	2820																	Suburban
1	9560	1	1			1	1			1	1			1	1			Suburban
2	2900																	Suburban
1	7100	1	1			1	1			1	1			1	1			Suburban
2	5750																	Suburban
2	2605																	Suburban
2	6230																	Suburban
1	5500	1	1			1	1			3				1	1			Suburban
2	4600																	Suburban
1	9510	1	1			1	2	2	1	2				2				Suburban
2	4100																	Suburban
1	2860	1	1			1	1			1	1			1	1			Suburban
2	4622																	Suburban
2	5750																	Suburban
1	8680	1	2	1	2	1	1			1	2	1	2	1	2	1	2	Suburban
2	2820																	Suburban
1	6400	2				1	1			2				1	1			Suburban
1	2860	1	1			1	1			1	1			1	1			Suburban
2	5750																	Suburban
2	4070																	Suburban
3	4060																	Suburban
1	5854	1	1			1	1			1	1			1	1			Suburban
1	2860	1	1			1	1			2				1	1			Suburban
3	8200																	Suburban
3	4622																	Suburban
2	4735																	Suburban
1	6230	1	1			1	1			1	1			1	1			Suburban
1	2820	1	1			1	1			1	1			1	1			Suburban
1	2605	2				2				2				2				Suburban
2	4100																	Suburban
2	7100																	Suburban
1	4623	1	1			1	1			2				2				Suburban
2	5600																	Suburban
1	6400	1	1			1	1			2				2				Suburban
1	2820	2				1	5	1	5	2				1	2	1	2	Suburban
1	5500	1	1			1	1			1	1			1	1			Suburban
1	2600	1	1			1	1			1	1			1	1			Suburban
3	2860																	Suburban
1	4100	1	1			1	1			1	1			1	1			Suburban
1	8530	1	1			1	1			1	1			3				Suburban
2	4060																	Suburban
2	6230																	Suburban
1	7560	1	2	2	1	1	3	1	3	1	2	2	1	1	1			Suburban
2	2605																	Suburban
1	7770	1	1			1	1			1	1			1	1			Suburban
1	9492	1	1			1	1			2				2				Suburban
1	7950	1	4	1	1	1	1			1	1			1	1			Suburban
1	2605	2				1	1			2				1	1			Suburban
1	7770	1	2	1	2	1	2	1	2	1	1			1	1			Suburban
1	8200	1	1			1	1			1	1			1	1			Suburban
1	2600	1	1			1	1			1	1			1	1			Suburban
1	9850	1	1			1	1			1	1			1	1			Suburban
2	8680																	Suburban
1	4070	1	4	1	4	1	21	1	21	1	4	1	4	1	21	1	21	Suburban
1	6933	1	1			2				2				2				Suburban
1	2600	1	1			1	1			1	1			1	1			Suburban
2	8680																	Suburban
1	4100	2				1	1			1	2	1	2	1	2	1	2	Suburban
2	4100																	Suburban
1	4060	2				1	1			2				1	1			Suburban
2	4735																	Suburban
1	4622	2				2				2				2				Suburban
2	4622																	Suburban
1	2860	1	1			1	1			1	1			1	1			Suburban
2	5600																	Suburban
1	8270	2				2				2				2				Suburban
3	2600																	Suburban
1	8530	1	1			1	1			1	1			1	1			Suburban
1	6400	2				1	1			2				3				Suburban
2	4100																	Suburban
3	7100																	Suburban
3	5750																	Suburban
1	9460	1	3	1	3	1	3	1	3	1	2	1	2	1	2	1	2	Suburban
3	4735																	Suburban
2	7400																	Suburban
3	4622																	Suburban
1	7100	1	1			1	1			1	1			1	1			Suburban
1	2605	1	1			1	1			1	1			1	1			Suburban
1	5750	1	1			2				1	1			2				Suburban
3	2820																	Suburban
2	8200																	Suburban
1	6230	1	1			1	1			1	1			1	1			Suburban
1	4600	1	1			1	1			1	1			1	1			Suburban
2	9560																	Suburban
1	4623	1	13	4	10	1	13	4	10	1	11	3	9	3				Suburban
3	5935																	Suburban
2	2820																	Suburban
1	2600	2				1	1			2				1	1			Suburban
2	2860																	Suburban
2	3540																	Suburban
3	4623																	Suburban
1	2600	2				2				2				2				Suburban
1	2660	1	1			1	1			1	1			1	1			Suburban
1	4060	1	1			1	1			2				1	1			Suburban
1	6400	1	1			1	1			1	1			1	1			Suburban
3	4100																	Suburban
1	2600	1	1			2				2				2				Suburban
1	4622	1	1			1	1			1	1			1	1			Suburban
2	8883																	Suburban
3	8680																	Suburban
1	5750	1	1			1	1			1	1			1	1			Suburban
1	9510	1	1			1	5	1	5	1	1			1	1			Suburban
2	2860																	Suburban
1	4750	1	1			1	1			1	1			1	1			Suburban
1	4100	1	1			1	1			1	1			1	1			Suburban
2	4850																	Suburban
2	5750																	Suburban
1	6400	1	1			1	1			2				1	1			Suburban
1	4060	1	1			1	1			2				2				Suburban
2	2605																	Suburban
2	9460																	Suburban
1	2600	1	1			2				2				2				Suburban
1	4300	1	1			1	1			1	1			1	1			Suburban
1	9850	1	1			1	1			1	1			1	1			Suburban
1	8270	1	1			1	1			1	1			1	1			Suburban
1	2860	1	2	1	2	1	1			2				2				Suburban
1	2820	1	1			1	1			1	1			1	1			Suburban
3	2600																	Suburban
2	4100																	Suburban
1	4100	1	1			2				1	1			2				Suburban
3	4060																	Suburban
1	4100	1	1			1	1			1	1			1	1			Suburban
2	2820																	Suburban
1	4100	2				1	1			2				1	1			Suburban
2	4100																	Suburban
3	3450																	Suburban
1	2820	1	1			1	1			1	1			2				Suburban
3	4100																	Suburban
3	5750																	Suburban
1	3450	1	1			1	1			1	1			3				Suburban
2	9492																	Suburban
1	6933	2				2				2				2				Suburban
2	3540																	Suburban
2	9560																	Suburban
3	6400																	Suburban
2	2605																	Suburban
2	9460																	Suburban
2	7400																	Suburban
2	4873																	Suburban
1	4100	1	1			1	1			1	1			1	1			Suburban
2	4622																	Suburban
3	7400																	Suburban
2	8200																	Suburban
2	2820																	Suburban
2	9460																	Suburban
2	2860																	Suburban
3	2820																	Suburban
3	4100																	Suburban
2	5750																	Suburban
2	2860																	Suburban
1	4622	1	1			1	1			1	1			1	1			Suburban
1	8270	2				2				2				2				Suburban
1	4300	1	1			1	1			2				2				Suburban
1	4000	1	1			2				1	1			2				Suburban
1	2820	1	1			1	1			1	1			1	1			Suburban
1	5591	2				1	1			2				1	1			Suburban
3	2605																	Suburban
2	6400																	Suburban
3	3540																	Suburban
1	8680	2				2				2				2				Suburban
2	2660																	Suburban
2	2820																	Suburban
1	2605	2				2				2				2				Suburban
1	7560	2				1	1			2				1	1			Suburban
1	5854	1	1			1	1			2				1	1			Suburban
2	8680																	Suburban
2	6933																	Suburban
2	7400																	Suburban
1	4850	1	1			1	1			1	1			1	1			Suburban
2	4000																	Suburban
2	9640																	Suburban
1	4600	1	1			1	1			1	1			1	1			Suburban
2	9850																	Suburban
2	8270																	Suburban
1	6933	2				1	1			2				2				Suburban
3	2600																	Suburban
1	2600	1	1			1	1			1	1			1	1			Suburban
3	2820																	Suburban
1	4100	2				1	1			1	1			1	1			Suburban
1	7100	2				1	1			2				2				Suburban
1	4735	1	1			1	1			1	1			1	1			Suburban
2	5500																	Suburban
1	2860	1	1			1	1			1	1			1	1			Suburban
1	4623	1	1			1	1			1	1			1	1			Suburban
1	4622	1	1			1	1			1	1			2				Suburban
2	2820																	Suburban
3	6400																	Suburban
1	2660	1	1			2				1	1			2				Suburban
1	7100	1	1			1	1			1	1			1	1			Suburban
1	2605	1	1			1	1			2				1	1			Suburban
2	8883																	Suburban
1	4100	1	1			1	1			1	1			1	1			Suburban
1	5935	1	1			1	1			1	1			1	1			Suburban
1	4000	1	1			1	1			1	1			1	1			Suburban
2	7400																	Suburban
2	4750																	Suburban
3	4600																	Suburban
1	3450	1	1			2				1	1			2				Suburban
1	2900	1	1			1	1			1	1			1	1			Suburban
2	7770																	Suburban
2	9460																	Suburban
2	5591																	Suburban
2	6230																	Suburban
1	2860	2				1	1			2				1	1			Suburban
2	7560																	Suburban
1	4735	1	1			1	1			1	1			1	1			Suburban
2	9850																	Suburban
3	7400																	Suburban
1	5500	1	1			1	1			1	1			1	1			Suburban
1	9492	2				2				2				2				Suburban
3	4000																	Suburban
2	8680																	Suburban
2	5750																	Suburban
3	6400																	Suburban
1	2605	2				1	1			2				1	1			Suburban
3	5591																	Suburban
1	2860	2				1	1			2				1	1			Suburban
1	2900	2				1	1			2				2				Suburban
2	8883																	Suburban
2	4100																	Suburban
1	2820	1	1			1	1			2				2				Suburban
2	4100																	Suburban
1	5500	1	1			1	1			1	1			2				Suburban
1	2860	1	2	1	2	1	1			1	2	1	2	1	2	1	2	Suburban
3	4000																	Suburban
2	8200																	Suburban
1	3540	1	1			1	1			2				1	1			Suburban
2	6933																	Suburban
1	8883	1	1			2				2				2				Suburban
2	2605																	Suburban
1	2860	1	1			1	1			1	1			1	1			Suburban
2	9460																	Suburban
1	4100	1	1			2				1	1			2				Suburban
2	4850																	Suburban
3	9510																	Suburban
1	6230	1	1			1	1			1	1			1	1			Suburban
1	2600	1	1			1	1			1	1			1	1			Suburban
3	3450																	Suburban
1	4060	2				1	1			2				1	1			Suburban
2	2860																	Suburban
1	4060	1	1			1	1			2				2				Suburban
2	4750																	Suburban
1	2660	1	1			1	1			1	1			1	1			Suburban
3	7400																	Suburban
1	7770	1	1			1	1			1	1			1	1			Suburban
2	2820																	Suburban
2	4873																	Suburban
1	7400	1	1			1	1			1	1			1	1			Suburban
3	7560																	Suburban
2	4100																	Suburban
2	6400																	Suburban
1	3450	1	1			1	1			1	1			1	1			Suburban
2	4100																	Suburban
1	7950	1	1			1	1			2				2				Suburban
3	2600																	Suburban
2	2860																	Suburban
1	2605	1	1			1	1			1	1			1	1			Suburban
2	6933																	Suburban
1	3540	1	1			1	1			1	1			1	1			Suburban
1	4300	1	1			1	1			1	1			1	1			Suburban
3	4060																	Suburban
1	2860	1	1			2				2				2				Suburban
2	8680																	Suburban
2	7770																	Suburban
2	7100																	Suburban
2	8883																	Suburban
3	2900																	Suburban
1	4622	1	1			1	1			1	1			1	1			Suburban
1	4850	1	2	2	1	2				1	2	2	1	2				Suburban
1	5600	2				1	1			2				1	1			Suburban
1	3450	1	1			1	1			1	1			1	1			Suburban
1	7100	1	1			1	1			1	1			1	1			Suburban
2	6400																	Suburban
2	2605																	Suburban
2	9990																	Suburban
1	6933	1	1			1	1			1	1			1	1			Suburban
2	8200																	Suburban
1	6933	2				1	1			2				2				Suburban
2	4300																	Suburban
2	9510																	Suburban
2	4623																	Suburban
3	2860																	Suburban
1	6400	1	2	1	1	1	1			2				2				Suburban
1	7100	1	1			1	1			2				2				Suburban
1	5600	1	1			1	1			1	1			1	1			Suburban
3	5591																	Suburban
3	7770																	Suburban
2	8680																	Suburban
2	2860																	Suburban
2	2605																	Suburban
1	7790	1	1			1	1			1	1			1	1			Suburban
2	7560																	Suburban
1	2605	1	1			1	1			1	1			1	1			Suburban
1	6400	2				1	1			2				3				Suburban
1	2820	2				1	1			2				1	1			Suburban
1	5500	1	1			1	1			1	1			1	1			Suburban
1	2860	1	1			1	1			2				1	1			Suburban
1	8883	1	1			1	1			1	1			1	1			Suburban
1	2900	2				1	1			2				1	1			Suburban
3	2600																	Suburban
3	6230																	Suburban
1	4100	1	1			1	1			2				1	1			Suburban
1	4100	1	1			1	1			1	1			1	1			Suburban
1	7100	1	1			1	1			1	1			1	1			Suburban
1	2660	2				1	1			2				1	1			Suburban
2	6400																	Suburban
2	5600																	Suburban
1	4100	1	1			1	1			1	1			1	1			Suburban
2	4623																	Suburban
1	4622	1	1			1	1			1	1			1	1			Suburban
1	2860	1	1			1	1			1	1			1	1			Suburban
2	5750																	Suburban
2	2900																	Suburban
3	7770																	Suburban
1	2820	1	1			1	1			1	1			1	1			Suburban
1	6230	1	1			1	1			1	1			1	1			Suburban
2	3540																	Suburban
2	2605																	Suburban
1	2860	1	1			1	1			1	1			1	1			Suburban
1	7400	1	1			1	1			1	1			1	1			Suburban
1	2820	1	2	1	2	1	1			1	2	1	2	1	2	1	2	Suburban
2	4623																	Suburban
1	4100	2				2				2				2				Suburban
1	4100	2				1	1			2				2				Suburban
1	4622	1	1			1	1			1	1			1	1			Suburban
1	2860	1	2	1	2	1	1			1	1			1	1			Suburban
2	6400																	Suburban
2	2605																	Suburban
1	7100	1	1			1	1			2				2				Suburban
3	4622																	Suburban
1	9560	1	1			1	1			1	1			1	1			Suburban
3	9510																	Suburban
1	4100	1	1			2				1	1			2				Suburban
2	7100																	Suburban
2	2860																	Suburban
3	2660																	Suburban
3	9460																	Suburban
1	2860	1	1			1	1			1	1			1	1			Suburban
2	8200																	Suburban
2	7100																	Suburban
1	4100	1	1			1	1			1	1			1	1			Suburban
1	2600	1	1			2				1	1			2				Suburban
1	6400	1	1			1	1			1	1			2				Suburban
2	4100																	Suburban
1	5500	2				1	1			2				1	1			Suburban
2	4750																	Suburban
1	9510	1	1			1	1			2				2				Suburban
3	7100																	Suburban
1	2605	1	1			1	1			1	1			1	1			Suburban
1	2600	1	1			1	1			2				1	1			Suburban
1	3540	1	1			1	1			2				1	1			Suburban
1	9560	1	1			1	1			1	1			1	1			Suburban
1	4000	1	1			1	1			2				1	1			Suburban
1	2860	1	1			1	1			2				2				Suburban
2	6400																	Suburban
1	7100	2				1	1			2				2				Suburban
3	2860																	Suburban
1	9460	2				2				2				2				Suburban
1	9850	1	1			2				1	1			1	1			Suburban
2	7400																	Suburban
1	2820	1	1			1	1			1	1			1	1			Suburban
1	2605	2				2				2				2				Suburban
1	5935	1	1			1	1			2				2				Suburban
2	5591																	Suburban
1	6230	1	1			1	6	1	6	1	1			1	3	1	3	Suburban
1	2605	1	1			1	1			1	1			1	1			Suburban
2	7100																	Suburban
2	2605																	Suburban
2	2860																	Suburban
2	3230																	Suburban
1	4000	1	1			2				2				2				Suburban
3	4623																	Suburban
2	6400																	Suburban
3	3450																	Suburban
2	3540																	Suburban
2	6933																	Suburban
1	5935	2				1	1			2				2				Suburban
2	9460																	Suburban
1	5600	1	3	1	3	1	3	1	3	1	2	1	2	1	2	1	2	Suburban
2	2820																	Suburban
1	8883	1	1			3				2				3				Suburban
2	4060																	Suburban
1	8200	1	1			1	1			1	1			1	1			Suburban
1	2660	2				1	1			2				1	1			Suburban
3	7400																	Suburban
1	3230	1	4	1	4	1	6	6	6	2				1	6	6	6	Suburban
3	7100																	Suburban
2	7100																	Suburban
3	6920																	Suburban
1	7560	1	3	1	3	1	2	1	2	2				1	2	1	2	Suburban
2	9800																	Suburban
2	4623																	Suburban
1	3450	2				2				2				2				Suburban
1	4622	1	7	4	4	1	3	3	1	1	3	3	1	2				Suburban
1	2820	1	1			1	1			1	1			1	1			Suburban
2	3230																	Suburban
2	4100																	Suburban
1	4771	1	2	1	2	1	2	1	2	1	2	1	2	1	2	1	2	Suburban
1	2600	1	1			1	1			1	1			1	1			Suburban
2	6400																	Suburban
3	3450																	Suburban
2	2860																	Suburban
1	6200	2				1	1			2				1	1			Suburban
1	6200	1	1			1	1			1	1			1	1			Suburban
1	4771	1	5	5	5	2				2				2				Suburban
1	2820	1	2	1	2	1	3	3	1	2				2				Suburban
3	3450																	Suburban
2	4771																	Suburban
1	3450	1	1			1	1			1	1			1	1			Suburban
3	7100																	Suburban
1	5935	1	1			2				1	1			2				Suburban
2	5935																	Suburban
1	4735	1	1			1	1			1	1			1	1			Suburban
1	5854	1	2	1	2	1	1			2				1	1			Suburban
2	6200																	Suburban
1	7560	1	1			1	1			2				2				Suburban
1	3220	1	1			3				2				3				Suburban
1	5935	1	5	2	4	1	5	2	4	1	3	1	3	1	3	1	3	Suburban
3	7100																	Suburban
1	4000	1	1			1	1			1	1			1	1			Suburban
1	7100	2				1	1			2				1	1			Suburban
2	6400																	Suburban
3	3450																	Suburban
1	3230	1	1			2				2				1	1			Suburban
1	2605	1	1			1	1			1	1			1	1			Suburban
2	4000																	Suburban
3	8530																	Suburban
2	2860																	Suburban
1	7100	2				1	1			2				2				Suburban
2	7100																	Suburban
1	2600	1	2	1	2	1	1			2				2				Suburban
2	4623																	Suburban
2	4100																	Suburban
1	5935	1	1			1	4	1	4	1	4	1	4	1	4	4	4	Suburban
1	4100	1	1			1	1			2				2				Suburban
1	5591	1	1			1	1			2				1	1			Suburban
1	8270	1	3	1	1	2				1	1			2				Suburban
1	6400	2				2				2				2				Suburban
3	2605																	Suburban
3	6200																	Suburban
1	9560	1	1			2				2				2				Suburban
1	6400	2				2				2				2				Suburban
2	4735																	Suburban
3	3450																	Suburban
2	7100																	Suburban
2	6920																	Suburban
3	7100																	Suburban
1	5900	1	1			1	1			2				1	1			Suburban
3	2860																	Suburban
2	7100																	Suburban
1	6200	1	1			2				1	1			2				Suburban
3	3450																	Suburban
1	4300	1	5	1	5	1	5	1	5	1	5	1	5	1	5	1	5	Suburban
1	8200	1	1			1	1			1	1			1	1			Suburban
3	2860																	Suburban
1	6200	1	1			1	1			1	1			1	1			Suburban
1	4000	1	1			1	1			1	1			1	1			Suburban
1	8270	1	2	1	2	1	2	1	2	1	2	1	2	1	2	1	2	Suburban
2	6200																	Suburban
2	5591																	Suburban
1	4771	1	1			2				2				2				Suburban
2	8200																	Suburban
3	2600																	Suburban
1	4100	1	1			1	1			1	1			1	1			Suburban
2	3450																	Suburban
2	6920																	Suburban
1	2860	1	1			1	1			1	1			1	1			Suburban
2	7100																	Suburban
2	9800																	Suburban
1	6200	1	1			2				1	1			2				Suburban
2	4623																	Suburban
2	5591																	Suburban
3	7560																	Suburban
1	2605	1	1			1	1			1	1			1	1			Suburban
1	5854	1	1			1	1			1	1			1	1			Suburban
2	2820																	Suburban
1	4622	2				1	1			2				2				Suburban
1	4100	1	1			1	1			1	1			1	1			Suburban
3	4623																	Suburban
1	7100	2				1	1			2				2				Suburban
1	3450	2				2				2				2				Suburban
1	4300	1	1			2				1	1			2				Suburban
2	3450																	Suburban
1	2600	1	1			1	1			2				1	1			Suburban
1	2600	1	1			1	1			1	1			1	1			Suburban
1	2820	1	1			1	1			1	1			1	1			Suburban
1	2860	1	1			1	1			1	1			1	1			Suburban
1	8530	2				2				2				2				Suburban
1	7100	1	1			1	1			1	1			1	1			Suburban
2	2820																	Suburban
2	3220																	Suburban
2	8270																	Suburban
2	3220																	Suburban
2	2605																	Suburban
2	9460																	Suburban
3	4735																	Suburban
2	2820																	Suburban
1	2820	1	1			1	1			1	1			1	1			Suburban
1	4771	1	2	1	2	2				2				2				Suburban
2	3230																	Suburban
1	2660	1	1			2				1	1			2				Suburban
1	6200	1	1			1	1			1	1			1	1			Suburban
1	6200	1	1			1	1			1	1			1	1			Suburban
2	6230																	Suburban
1	9800	1	1			1	1			1	1			1	1			Suburban
2	8530																	Suburban
3	7400																	Suburban
2	3230																	Suburban
1	7100	1	1			2				1	1			2				Suburban
2	9800																	Suburban
2	6920																	Suburban
2	7560																	Suburban
1	2900	1	1			2				2				2				Suburban
1	4100	1	1			1	1			1	1			1	1			Suburban
1	2860	2				2				2				2				Suburban
1	6200	2				1	1			2				1	1			Suburban
2	3220																	Suburban
2	4000																	Suburban
2	4735																	Suburban
2	7400																	Suburban
1	8680	1	1			1	1			1	1			1	1			Suburban
2	6230																	Suburban
1	5900	1	2	2	1	2				2				2				Suburban
1	7100	1	1			2				1	1			2				Suburban
1	3450	2				1	1			2				1	1			Suburban
1	6200	2				2				2				2				Suburban
1	4100	1	1			1	1			1	1			1	1			Suburban
1	2860	2				2				2				2				Suburban
3	5854																	Suburban
3	4735																	Suburban
3	4622																	Suburban
1	4735	1	1			1	1			1	1			1	1			Suburban
2	5600																	Suburban
1	4750	1	1			1	1			1	1			1	1			Suburban
2	2820																	Suburban
2	2820																	Suburban
2	4000																	Suburban
2	2605																	Suburban
3	4070																	Suburban
1	7100	1	1			3				1	1			2				Suburban
2	7400																	Suburban
3	3220																	Suburban
2	3220																	Suburban
3	2600																	Suburban
3	5500																	Suburban
1	6230	2				1	1			2				2				Suburban
3	3230																	Suburban
3	4070																	Suburban
1	5600	1	1			2				1	1			2				Suburban
2	7100																	Suburban
2	2820																	Suburban
1	2600	1	1			1	1			1	1			1	1			Suburban
2	4100																	Suburban
2	9460																	Suburban
1	8883	1	3	3	2	1	4	3	2	1	2	1	2	2				Suburban
1	4520	1	2	1	2	2				1	4	4	1	1	1			Suburban
1	6400	1	1			3				2				3				Suburban
3	4100																	Suburban
1	6920	1	1			1	1			1	1			1	1			Suburban
2	2605																	Suburban
3	4100																	Suburban
1	4520	2				2				2				2				Suburban
1	4100	2				1	1			2				1	1			Suburban
1	4100	1	1			1	1			1	1			1	1			Suburban
1	2600	2				2				2				2				Suburban
1	4000	1	1			1	2	2	1	1	1			1	1			Suburban
1	7100	1	1			2				1	1			2				Suburban
1	4623	1	1			1	1			1	1			1	1			Suburban
3	9560																	Suburban
2	5600																	Suburban
1	6200	2				1	1			2				2				Suburban
2	2605																	Suburban
1	7100	2				2				2				2				Suburban
1	4100	1	1			1	1			1	1			1	1			Suburban
2	9460																	Suburban
1	8530	2				1	1			2				2				Suburban
1	4100	1	1			1	2	1	2	1	3	1	3	1	3	1	3	Suburban
1	2600	1	1			1	1			1	1			2				Suburban
3	3230																	Suburban
2	4100																	Suburban
1	3450	1	1			1	1			2				2				Suburban
3	5600																	Suburban
2	6920																	Suburban
1	7100	1	1			1	3	1	1	1	1			1	1			Suburban
3	2860																	Suburban
1	4300	1	2	1	2	1	4	1	4	1	2	1	2	1	4	1	4	Suburban
2	2605																	Suburban
1	3450	1	1			1	1			1	1			1	1			Suburban
3	8530																	Suburban
2	4100																	Suburban
1	9800	2				1	1			2				1	1			Suburban
1	6400	1	1			2				2				3				Suburban
1	6200	1	1			1	1			1	1			2				Suburban
2	2820																	Suburban
1	2600	1	1			1	1			1	1			2				Suburban
1	3450	1	1			2				2				2				Suburban
1	7100	1	1			1	1			1	1			1	1			Suburban
3	5591																	Suburban
1	2605	1	1			1	1			1	1			1	1			Suburban
2	2860																	Suburban
3	7400																	Suburban
1	7100	1	1			2				2				2				Suburban
1	4100	2				2				2				2				Suburban
1	4771	2				2				2				2				Suburban
2	3220																	Suburban
2	2820																	Suburban
3	3450																	Suburban
1	2860	1	1			3				2				2				Suburban
2	7100																	Suburban
2	2900																	Suburban
1	4735	1	1			1	1			1	1			1	1			Suburban
3	9460																	Suburban
1	2860	1	1			1	1			1	1			1	1			Suburban
1	5900	2				2				2				2				Suburban
3	4070																	Suburban
1	4520	1	5	5	1	1	5	5	1	1	5	5	1	1	5	5	1	Suburban
1	2860	1	2	1	1	1	1			2				2				Suburban
2	4873																	Suburban
1	3450	1	1			1	1			1	1			1	1			Suburban
1	8200	1	1			1	1			2				1	1			Suburban
3	7100																	Suburban
3	3450																	Suburban
1	7770	1	3	2	2	1	6	2	5	1	3	2	2	1	6	2	5	Suburban
2	4735																	Suburban
1	8530	3				3				3				3				Suburban
1	4100	1	1			2				2				2				Suburban
1	2600	1	1			2				2				2				Suburban
2	4750																	Suburban
1	3230	2				2				2				2				Suburban
1	6920	1	3	1	3	1	5	5	1	1	3	2	2	1	5	3	3	Suburban
2	7100																	Suburban
1	8270	2				2				2				2				Suburban
1	4600	2				1	1			2				1	1			Suburban
1	4100	1	1			1	1			1	1			1	1			Suburban
2	4070																	Suburban
2	7950																	Suburban
2	4873																	Suburban
1	2600	2				1	3	1	1	2				2				Suburban
1	2820	2				1	1			2				1	1			Suburban
1	4623	1	1			2				2				2				Suburban
1	6230	1	7	1	7	1	13	1	13	2				1	6	1	6	Suburban
1	2820	1	1			1	1			1	1			1	1			Suburban
1	7100	1	1			1	1			1	1			1	1			Suburban
1	7100	1	1			1	1			2				2				Suburban
3	4100																	Suburban
3	3230																	Suburban
2	6230																	Suburban
1	4735	2				1	1			2				2				Suburban
1	4750	1	1			1	1			2				2				Suburban
1	8883	1	2	1	2	1	1			1	1			1	1			Suburban
1	5500	1	1			1	1			1	1			1	1			Suburban
1	7100	1	1			2				2				2				Suburban
1	5900	1	2	2	1	1	1			1	2	2	1	1	1			Suburban
1	2600	1	1			2				2				2				Suburban
2	7100																	Suburban
1	4100	1	1			2				1	1			2				Suburban
2	4070																	Suburban
2	5854																	Suburban
1	2600	1	1			2				2				2				Suburban
1	4100	1	1			1	1			1	1			1	1			Suburban
2	4622																	Suburban
1	4623	1	1			2				1	1			2				Suburban
1	2820	1	1			1	1			2				1	1			Suburban
1	7100	1	5	1	5	1	4	1	4	1	3	1	3	2				Suburban
3	8680																	Suburban
1	2660	1	1			1	1			1	1			1	1			Suburban
1	4850	1	1			2				1	1			2				Suburban
2	8200																	Suburban
2	2900																	Suburban
2	4070																	Suburban
1	7560	2				1	1			2				2				Suburban
2	7400																	Suburban
2	2820																	Suburban
1	5500	1	1			1	1			1	1			1	1			Suburban
2	7100																	Suburban
3	4000																	Suburban
1	2605	1	1			1	1			1	1			1	1			Suburban
1	7560	2				1	2	2	1	2				1	2	2	1	Suburban
2	7400																	Suburban
1	2860	1	1			1	1			1	1			1	1			Suburban
1	8270	1	1			1	1			1	1			1	1			Suburban
2	3230																	Suburban
1	5900	2				1	1			2				2				Suburban
1	4100	1	4	1	4	1	6	1	6	2				2				Suburban
1	2600	1	1			1	1			2				1	1			Suburban
3	4070																	Suburban
1	8530	1	1			3				3				3				Suburban
1	3230	1	3	1	3	2				1	2	1	2	2				Suburban
1	9460	1	3	3	3	1	1			1	1			1	1			Suburban
1	4300	1	1			1	1			1	1			1	1			Suburban
2	7100																	Suburban
1	4735	2				2				2				2				Suburban
2	9560																	Suburban
2	4100																	Suburban
2	4100																	Suburban
1	2860	1	2	1	2	1	1			2				1	1			Suburban
1	8680	2				1	1			2				1	1			Suburban
1	4070	1	1			1	1			2				1	1			Suburban
1	2600	2				1	1			2				1	1			Suburban
2	8530																	Suburban
1	7950	2				2				2				2				Suburban
1	9800	2				2				2				2				Suburban
2	8200																	Suburban
2	4735																	Suburban
2	7100																	Suburban
2	2660																	Suburban
3	6230																	Suburban
3	2860																	Suburban
2	3450																	Suburban
2	4622																	Suburban
2	6230																	Suburban
1	9560	1	1			1	1			2				2				Suburban
3	3230																	Suburban
1	9850	1	1			2				1	1			2				Suburban
2	7100																	Suburban
2	3230																	Suburban
2	3450																	Suburban
1	7100	1	1			2				1	1			2				Suburban
2	8200																	Suburban
2	2860																	Suburban
1	5591	1	1			1	1			1	1			1	1			Suburban
1	4100	1	1			1	1			1	1			1	1			Suburban
1	2820	2				1	1			2				1	1			Suburban
1	6400	2				3				2				3				Suburban
2	6920																	Suburban
1	5600	1	1			1	1			2				1	1			Suburban
2	5600																	Suburban
1	3450	1	1			1	1			1	1			1	1			Suburban
1	4520	1	1			2				2				2				Suburban
1	9990	2				1	1			2				1	1			Suburban
1	4070	2				2				2				2				Suburban
1	2600	1	1			2				1	1			2				Suburban
1	5900	1	1			1	1			1	1			1	1			Suburban
1	6400	2				2				2				2				Suburban
2	7100																	Suburban
2	3230																	Suburban
1	6400	1	1			1	1			1	1			1	1			Suburban
1	2600	1	1			1	1			1	1			1	1			Suburban
2	2820																	Suburban
1	8883	1	1			1	1			1	1			1	1			Suburban
1	4100	1	2	1	2	2				1	2	1	2	2				Suburban
1	2860	2				1	1			2				2				Suburban
1	6400	2				2				2				2				Suburban
1	4100	1	1			2				1	1			2				Suburban
2	6230																	Suburban
3	4070																	Suburban
1	4600	1	1			1	1			2				1	1			Suburban
1	9800	1	2	1	2	1	2	1	2	1	1			1	1			Suburban
1	4100	1	1			1	1			1	1			1	1			Suburban
2	5500																	Suburban
2	2820																	Suburban
1	9492	2				2				2				2				Suburban
3	4100																	Suburban
1	4750	1	1			1	1			2				2				Suburban
1	4873	1	1			2				1	1			2				Suburban
1	7100	1	1			1	1			1	1			1	1			Suburban
1	2600	1	1			1	1			2				2				Suburban
1	4622	1	1			1	1			1	1			1	1			Suburban
1	4100	2				2				2				2				Suburban
2	5500																	Suburban
2	6230																	Suburban
1	2820	1	2	2	2	1	1			1	2	2	2	3				Suburban
3	4873																	Suburban
1	5900	1	1			1	1			1	1			1	1			Suburban
1	2600	2				1	1			2				1	1			Suburban
1	7100	2				2				2				2				Suburban
2	6933																	Suburban
1	4735	1	1			1	1			1	1			1	1			Suburban
1	6230	1	1			2				1	1			1	1			Suburban
1	4100	1	1			1	1			1	1			1	1			Suburban
1	2600	2				1	1			2				2				Suburban
1	3230	1	1			2				1	1			2				Suburban
1	8200	1	1			1	1			1	1			1	1			Suburban
1	9990	1	1			1	1			1	1			1	1			Suburban
1	4622	1	1			1	8	1	1	2				1	6	1	1	Suburban
1	2900	2				1	1			2				1	1			Suburban
1	8270	1	1			1	1			1	1			1	1			Suburban
2	4622																	Suburban
1	7100	1	1			1	1			2				2				Suburban
1	8680	1	1			1	1			2				1	1			Suburban
2	2820																	Suburban
1	4100	2				1	3	1	3	2				1	1			Suburban
1	7770	1	2	1	2	2				1	1			2				Suburban
2	2820																	Suburban
1	4750	1	2	2	2	1	1			2				2				Suburban
3	3230																	Suburban
1	5854	1	1			1	1			1	1			1	1			Suburban
1	5500	1	1			1	2	2	1	1	1			1	2	2	1	Suburban
1	5854	1	1			1	1			2				2				Suburban
1	7770	1	1			1	1			1	1			1	1			Suburban
2	4600																	Suburban
3	2600																	Suburban
1	9560	1	1			1	1			1	1			1	1			Suburban
2	9990																	Suburban
1	9800	2				2				2				2				Suburban
1	4735	1	1			1	1			1	1			1	1			Suburban
3	4750																	Suburban
2	8530																	Suburban
1	4873	1	1			2				2				2				Suburban
1	2600	2				2				2				2				Suburban
2	8680																	Suburban
2	5500																	Suburban
2	2820																	Suburban
2	4070																	Suburban
2	9800																	Suburban
1	4100	1	1			1	1			1	1			1	1			Suburban
1	6400	1	1			1	1			2				1	1			Suburban
2	2860																	Suburban
1	6400	1	1			2				3				3				Suburban
2	5591																	Suburban
1	4100	1	3	1	3	1	3	2	2	1	3	1	3	1	3	3	3	Suburban
1	7100	2				1	1			2				2				Suburban
1	4600	2				1	2	1	2	2				1	2	1	2	Suburban
2	4622																	Suburban
1	4520	1	1			1	2	2	1	1	1			2				Suburban
1	6400	1	1			1	1			3				3				Suburban
1	2600	1	1			1	1			1	1			1	1			Suburban
2	4600																	Suburban
3	4100																	Suburban
1	9460	2				2				2				2				Suburban
1	4300	1	3	1	3	3				1	3	1	3	3				Suburban
1	8530	1	1			2				2				2				Suburban
1	8200	1	3	1	3	1	3	1	3	2				2				Suburban
2	5591																	Suburban
1	8680	2				1	1			2				1	1			Suburban
2	9850																	Suburban
3	6230																	Suburban
3	5500																	Suburban
1	4070	2				2				2				2				Suburban
3	7100																	Suburban
3	4100																	Suburban
1	4735	1	1			1	1			1	1			1	1			Suburban
3	3230																	Suburban
1	8270	2				2				2				2				Suburban
2	6230																	Suburban
1	6400	1	1			2				1	1			1	1			Suburban
2	7100																	Suburban
3	9510																	Suburban
1	4623	1	1			1	1			1	1			1	1			Suburban
1	8680	1	1			1	1			1	1			1	1			Suburban
1	3210	1	1			1	1			1	1			1	1			Suburban
2	6400																	Suburban
1	5600	1	1			1	1			1	1			1	1			Suburban
3	6933																	Suburban
1	3450	1	1			1	1			1	1			2				Suburban
2	3210																	Suburban
2	6933																	Suburban
2	5500																	Suburban
1	2860	1	2	2	1	1	1			1	2	2	1	1	1			Suburban
1	6400	1	1			2				1	1			2				Suburban
1	9460	2				1	1			1	1			1	1			Suburban
1	2860	1	1			1	1			1	1			2				Suburban
1	6230	1	1			1	1			1	1			1	1			Suburban
1	5900	1	1			1	1			1	1			1	1			Suburban
1	2600	1	1			2				2				2				Suburban
3	3220																	Suburban
2	7560																	Suburban
2	6230																	Suburban
3	3450																	Suburban
1	8680	1	1			1	1			1	1			1	1			Suburban
2	7100																	Suburban
2	7100																	Suburban
3	3220																	Suburban
2	8200																	Suburban
1	6200	2				1	1			2				1	1			Suburban
1	6933	1	1			2				1	1			2				Suburban
2	8200																	Suburban
2	2860																	Suburban
1	9990	2				2				2				2				Suburban
2	2860																	Suburban
2	6230																	Suburban
3	2605																	Suburban
2	4622																	Suburban
3	5854																	Suburban
3	3230																	Suburban
1	3220	1	1			2				2				2				Suburban
2	7100																	Suburban
1	2600	1	1			1	2	1	2	2				2				Suburban
2	3230																	Suburban
1	2820	1	1			1	1			1	1			1	1			Suburban
1	6230	1	3	1	3	1	7	1	7	1	3	1	3	1	3	1	3	Suburban
1	2600	1	1			1	1			1	1			1	1			Suburban
1	7100	2				1	1			2				2				Suburban
1	6933	2				1	1			2				1	1			Suburban
1	7100	2				1	1			2				2				Suburban
1	7560	2				1	1			2				2				Suburban
1	5500	2				1	1			2				1	1			Suburban
1	3450	1	1			1	1			1	1			1	1			Suburban
1	2605	1	1			1	1			1	1			1	1			Suburban
1	7950	2				1	2	2	2	2				2				Suburban
1	2605	2				2				2				2				Suburban
3	7100																	Suburban
2	7100																	Suburban
3	4622																	Suburban
2	3230																	Suburban
1	2660	1	1			3				1	1			3				Suburban
1	2680	1	1			2				1	1			2				Suburban
1	7770	1	2	1	1	2				2				2				Suburban
1	6200	1	1			1	1			1	1			1	1			Suburban
3	7100																	Suburban
1	3220	1	1			1	1			2				2				Suburban
2	7100																	Suburban
2	2820																	Suburban
2	5500																	Suburban
1	2600	1	1			1	1			2				1	1			Suburban
1	2900	1	1			1	1			1	1			1	1			Suburban
1	7100	2				2				2				2				Suburban
1	2600	1	1			1	1			2				2				Suburban
1	7950	2				2				2				2				Suburban
1	6920	1	2	1	2	1	1			1	1			1	1			Suburban
2	7770																	Suburban
1	2680	1	1			2				2				2				Suburban
1	3210	1	3	2	2	1	3	2	2	2				1	1			Suburban
1	2605	1	1			1	1			1	1			1	1			Suburban
1	2860	2				1	1			2				1	1			Suburban
2	7100																	Suburban
3	2860																	Suburban
1	5591	1	1			1	6	1	3	1	1			1	6	1	6	Suburban
3	7100																	Suburban
1	4100	1	1			1	1			1	1			1	1			Suburban
2	2860																	Suburban
1	6933	2				2				2				2				Suburban
1	8200	1	1			1	1			1	1			1	1			Suburban
1	6933	2				1	1			2				1	1			Suburban
2	7100																	Suburban
1	2820	1	1			1	1			1	1			1	1			Suburban
1	8680	1	1			1	1			2				1	1			Suburban
1	2600	1	1			1	1			1	1			1	1			Suburban
1	6400	1	1			1	3	1	3	1	1			2				Suburban
2	2605																	Suburban
1	8680	1	1			2				1	1			1	1			Suburban
1	4520	1	1			1	1			1	1			1	1			Suburban
2	7770																	Suburban
1	7770	1	1			1	1			1	1			1	1			Suburban
2	2860																	Suburban
3	5935																	Suburban
1	8883	1	1			1	1			1	1			1	1			Suburban
1	6200	1	5	1	5	2				2				2				Suburban
2	5600																	Suburban
1	4622	1	1			1	1			1	1			1	1			Suburban
2	2860																	Suburban
2	4760																	Suburban
2	8680																	Suburban
2	9510																	Suburban
2	3220																	Suburban
3	4100																	Suburban
1	7100	2				1	1			2				1	1			Suburban
2	4622																	Suburban
2	7770																	Suburban
1	8200	1	1			1	1			1	1			1	1			Suburban
1	2605	2				2				2				2				Suburban
2	9631																	Suburban
1	2820	1	1			2				2				2				Suburban
1	5900	1	1			1	1			1	1			1	1			Suburban
1	2660	1	1			1	1			1	1			1	1			Suburban
1	7790	1	1			1	1			2				1	1			Suburban
1	2605	2				1	1			2				1	1			Suburban
1	6200	1	1			1	3	1	3	1	1			1	1			Suburban
1	2600	1	1			1	1			1	1			1	1			Suburban
1	3450	1	1			1	1			1	1			1	1			Suburban
2	3540																	Suburban
2	4760																	Suburban
1	7100	1	1			1	2	1	2	2				1	2	1	2	Suburban
2	7100																	Suburban
2	3230																	Suburban
1	6200	2				1	1			2				1	1			Suburban
3	6230																	Suburban
1	6230	1	1			1	1			1	1			1	1			Suburban
3	3210																	Suburban
1	7770	1	1			2				1	1			2				Suburban
1	8200	2				1	1			2				2				Suburban
3	7770																	Suburban
1	2860	1	1			1	1			1	1			1	1			Suburban
2	2605																	Suburban
1	4300	1	1			1	1			2				2				Suburban
1	2860	2				2				2				2				Suburban
3	2860																	Suburban
1	3450	2				1	1			2				2				Suburban
2	3220																	Suburban
1	2820	1	1			1	1			1	1			1	1			Suburban
2	2860																	Suburban
2	6200																	Suburban
2	6920																	Suburban
3	5500																	Suburban
2	3540																	Suburban
1	4100	1	1			1	1			1	1			1	1			Suburban
1	3450	1	1			1	1			1	1			1	1			Suburban
1	6200	1	2	1	2	1	2	1	2	1	2	1	2	1	2	1	2	Suburban
3	2660																	Suburban
1	2600	3				1	3	3	1	2				1	3	3	1	Suburban
1	3220	2				1	1			2				2				Suburban
1	9800	1	1			1	1			1	1			1	1			Suburban
3	5900																	Suburban
3	3450																	Suburban
2	2860																	Suburban
2	8680																	Suburban
3	2605																	Suburban
2	2860																	Suburban
2	3540																	Suburban
1	9850	1	1			1	1			1	1			1	1			Suburban
1	5900	1	1			1	1			1	1			1	1			Suburban
1	5591	1	1			1	1			1	1			1	1			Suburban
2	6200																	Suburban
3	4100																	Suburban
2	7100																	Suburban
1	2600	1	1			1	1			2				1	1			Suburban
2	3230																	Suburban
1	5600	1	1			1	1			1	1			2				Suburban
1	6200	1	2	1	2	2				1	1			2				Suburban
2	2860																	Suburban
3	9460																	Suburban
1	6400	1	1			2				1	1			2				Suburban
2	9800																	Suburban
2	6400																	Suburban
1	5500	1	1			2				1	1			2				Suburban
2	3220																	Suburban
1	3540	1	1			1	1			1	1			1	1			Suburban
3	5900																	Suburban
2	3230																	Suburban
1	2605	1	1			1	1			1	1			1	1			Suburban
1	5854	1	1			2				1	1			2				Suburban
1	3540	2				2				2				2				Suburban
1	8680	2				1	1			2				1	1			Suburban
1	7560	2				1	1			2				1	1			Suburban
2	9560																	Suburban
2	6200																	Suburban
1	2605	1	2	1	2	1	1			1	1			1	1			Suburban
1	3450	1	1			1	2	1	2	2				1	1			Suburban
1	7100	1	1			1	1			1	1			1	1			Suburban
1	9990	2				2				2				2				Suburban
1	8200	1	1			1	1			1	1			1	1			Suburban
2	3230																	Suburban
2	9460																	Suburban
1	7100	1	1			1	1			2				2				Suburban
2	4760																	Suburban
2	3450																	Suburban
2	2605																	Suburban
1	3450	1	1			2				1	1			2				Suburban
1	8680	1	1			1	1			1	1			1	1			Suburban
2	7770																	Suburban
1	9460	1	1			1	1			1	1			3				Suburban
3	6400																	Suburban
1	5935	1	3	1	3	2				1	3	1	3	3				Suburban
1	2860	1	1			2				2				2				Suburban
1	2860	1	1			1	1			1	1			1	1			Suburban
1	4623	1	1			1	1			1	1			1	1			Suburban
2	6230																	Suburban
2	4600																	Suburban
2	2660																	Suburban
2	5591																	Suburban
1	2860	2				1	1			2				1	1			Suburban
3	7100																	Suburban
3	4600																	Suburban
1	6230	1	1			1	1			1	1			1	1			Suburban
3	6400																	Suburban
2	8680																	Suburban
1	4623	1	1			1	1			1	1			1	1			Suburban
1	2605	1	1			1	1			1	1			1	1			Suburban
2	4760																	Suburban
2	9560																	Suburban
1	2860	1	1			2				2				2				Suburban
3	2860																	Suburban
1	3220	1	1			2				1	1			2				Suburban
1	2605	1	1			1	1			2				1	1			Suburban
3	7100																	Suburban
2	6400																	Suburban
1	7950	2				1	1			2				2				Suburban
1	2600	1	1			1	1			1	1			1	1			Suburban
1	4300	1	1			1	1			1	1			1	1			Suburban
1	3230	1	1			3				1	1			3				Suburban
1	7770	1	1			1	1			1	1			1	1			Suburban
3	6230																	Suburban
1	5600	1	5	2	2	1	2	3	5	1	1			1	1			Suburban
1	4100	1	1			1	1			1	1			1	1			Suburban
1	4100	1	1			1	1			1	1			1	1			Suburban
3	6920																	Suburban
2	2860																	Suburban
2	2900																	Suburban
1	7100	2				2				2				2				Suburban
2	4600																	Suburban
1	8200	1	1			1	1			1	1			1	1			Suburban
2	8680																	Suburban
1	4622	1	1			1	11	1	11	1	1			1	4	1	4	Suburban
1	2605	1	1			2				1	1			2				Suburban
1	8200	1	1			1	1			1	1			1	1			Suburban
1	7100	2				1	2	1	2	2				2				Suburban
3	5935																	Suburban
3	7100																	Suburban
3	6200																	Suburban
1	2860	1	1			1	1			1	1			1	1			Suburban
1	4300	1	1			1	1			1	1			1	1			Suburban
2	3220																	Suburban
1	2605	2				1	1			2				1	1			Suburban
2	4600																	Suburban
1	4520	1	4	1	1	2				1	1			2				Suburban
1	3540	2				1	1			2				1	1			Suburban
1	5854	1	1			2				1	1			2				Suburban
1	9560	1	1			1	1			1	1			1	1			Suburban
1	2605	1	1			1	3	1	3	2				1	3	1	3	Suburban
1	2820	2				1	1			2				1	1			Suburban
1	7770	1	1			1	1			1	1			1	1			Suburban
1	3450	1	1			2				2				1	1			Suburban
1	8680	1	1			1	1			1	1			1	1			Suburban
2	3230																	Suburban
2	2860																	Suburban
2	2605																	Suburban
1	6933	2				2				2				2				Suburban
2	6400																	Suburban
1	2900	2				1	1			2				2				Suburban
2	7100																	Suburban
1	5500	1	1			1	1			1	1			1	1			Suburban
2	4760																	Suburban
1	8680	1	1			1	1			3				1	1			Suburban
1	4622	1	1			1	1			1	1			1	1			Suburban
2	3540																	Suburban
1	5854	1	3	1	3	1	16	1	16	1	6	1	6	1	7	1	6	Suburban
3	6920																	Suburban
2	4600																	Suburban
3	9460																	Suburban
2	2860																	Suburban
3	8530																	Suburban
1	2660	1	1			1	1			1	1			1	1			Suburban
1	3450	2				1	1			2				2				Suburban
3	4100																	Suburban
2	7100																	Suburban
1	2680	2				2				2				2				Suburban
1	2860	2				1	1			2				2				Suburban
2	6400																	Suburban
1	8680	1	1			1	1			2				1	1			Suburban
2	7100																	Suburban
1	2600	1	1			1	1			2				1	1			Suburban
2	2820																	Suburban
3	4622																	Suburban
1	3450	2				2				2				2				Suburban
1	2860	2				2				2				2				Suburban
1	8200	1	1			1	1			1	1			1	1			Suburban
1	7100	1	1			1	1			2				2				Suburban
1	2820	1	1			1	1			1	1			2				Suburban
2	3450																	Suburban
2	7560																	Suburban
3	5591																	Suburban
3	7100																	Suburban
2	9800																	Suburban
2	3450																	Suburban
1	9560	2				2				2				2				Suburban
1	5900	1	1			1	1			2				3				Suburban
1	5900	1	1			1	1			1	1			1	1			Suburban
3	6400																	Suburban
2	5591																	Suburban
2	2860																	Suburban
2	8530																	Suburban
2	7100																	Suburban
1	4771	1	3	1	4	1	8	1	6	2				2				Suburban
1	2600	2				1	1			2				1	1			Suburban
1	4622	2				2				2				2				Suburban
1	7100	1	1			1	1			1	1			1	1			Suburban
2	5591																	Suburban
1	5854	1	1			1	1			1	1			1	1			Suburban
3	6400																	Suburban
2	7100																	Suburban
1	3450	2				1	1			2				2				Suburban
1	2820	1	1			1	1			1	1			1	1			Suburban
2	4000																	Suburban
2	7100																	Suburban
1	5500	2				2				2				2				Suburban
1	6230	1	1			1	1			1	1			1	1			Suburban
1	4000	1	1			1	1			1	1			2				Suburban
2	3220																	Suburban
3	9800																	Suburban
3	9560																	Suburban
2	4600																	Suburban
2	2680																	Suburban
1	6920	2				1	3	2	2	2				1	3	2	2	Suburban
1	2605	1	1			1	1			1	1			1	1			Suburban
2	8200																	Suburban
1	6200	1	2	2	1	1	1			1	1			2				Suburban
1	4100	1	1			1	1			1	1			1	1			Suburban
1	7100	2				1	1			2				1	1			Suburban
1	3220	1	1			1	1			1	1			1	1			Suburban
1	2605	3				1	1			2				1	1			Suburban
2	2660																	Suburban
2	3450																	Suburban
1	2860	1	1			2				1	1			1	1			Suburban
1	2860	1	1			2				1	1			2				Suburban
2	6920																	Suburban
1	9460	1	2	1	2	3				3				3				Suburban
1	7770	1	1			1	3	1	3	1	1			1	3	1	3	Suburban
1	6400	1	1			1	1			1	1			1	1			Suburban
1	5900	1	7	1	7	1	7	1	7	1	7	1	7	1	7	1	7	Suburban
1	6400	2				2				2				2				Suburban
2	6933																	Suburban
1	2600	2				1	1			2				1	1			Suburban
2	7770																	Suburban
1	3230	1	2	1	2	2				1	2	1	2	2				Suburban
3	4100																	Suburban
1	7100	2				1	1			2				2				Suburban
1	4300	1	1			1	1			2				2				Suburban
2	8200																	Suburban
1	6230	1	1			1	1			1	1			1	1			Suburban
1	2600	1	1			3				1	1			3				Suburban
1	2900	1	1			1	1			1	1			1	1			Suburban
1	4622	1	1			1	1			2				2				Suburban
1	4771	1	1			2				2				2				Suburban
3	2680																	Suburban
1	5935	2				1	1			2				2				Suburban
2	2900																	Suburban
1	3540	1	1			1	1			1	1			1	1			Suburban
2	2660																	Suburban
1	9850	1	1			1	1			1	1			1	1			Suburban
1	4771	1	1			1	2	1	2	1	1			1	2	1	2	Suburban
1	5935	1	1			1	1			1	2	1	2	1	2	1	2	Suburban
1	2860	1	1			1	1			1	1			1	1			Suburban
2	2860																	Suburban
1	6933	2				2				2				2				Suburban
3	9990																	Suburban
1	4600	2				1	1			2				1	1			Suburban
1	4623	2				2				2				2				Suburban
1	8200	1	1			1	1			1	1			1	1			Suburban
2	7100																	Suburban
2	8530																	Suburban
1	3230	1	1			1	1			1	1			1	1			Suburban
2	8200																	Suburban
1	4520	2				2				2				2				Suburban
1	3450	1	1			1	1			1	1			1	1			Suburban
3	7100																	Suburban
1	3450	2				1	1			2				2				Suburban
3	5854																	Suburban
1	2605	1	1			1	1			1	1			1	1			Suburban
2	7100																	Suburban
1	2860	1	1			2				1	1			2				Suburban
2	8680																	Suburban
2	5591																	Suburban
1	7100	1	1			1	1			1	1			1	1			Suburban
2	9560																	Suburban
2	4000																	Suburban
1	6400	2				2				2				2				Suburban
2	2820																	Suburban
1	8200	1	1			1	1			1	1			1	1			Suburban
2	5900																	Suburban
2	2900																	Suburban
2	7100																	Suburban
2	4771																	Suburban
1	4000	1	1			2				1	1			2				Suburban
1	3230	1	4	1	4	1	4	1	4	1	5	1	5	1	5	1	5	Suburban
1	4623	1	1			1	1			2				2				Suburban
1	4520	1	5	3	1	1	5	3	1	1	5	3	1	1	5	3	1	Suburban
2	2860																	Suburban
1	8530	2				2				2				2				Suburban
3	6920																	Suburban
3	7560																	Suburban
1	3230	1	6	1	6	1	2	1	2	1	2	1	2	1	2	1	2	Suburban
1	2660	2				1	1			2				1	1			Suburban
1	9800	2				2				2				2				Suburban
1	8200	1	1			1	1			2				1	1			Suburban
1	2820	1	1			1	2	1	1	1	1			1	2	1	1	Suburban
1	2605	1	1			1	1			1	1			1	1			Suburban
2	7100																	Suburban
1	2600	1	1			1	1			2				1	1			Suburban
3	2600																	Suburban
1	2600	1	1			1	1			1	1			1	1			Suburban
1	3450	1	1			1	1			2				1	1			Suburban
2	4622																	Suburban
3	6200																	Suburban
1	4623	2				1	1			2				2				Suburban
2	3450																	Suburban
3	2605																	Suburban
1	5900	2				1	1			2				1	1			Suburban
2	2860																	Suburban
2	4600																	Suburban
1	4000	1	1			1	1			3				2				Suburban
2	7100																	Suburban
1	4771	1	1			1	1			1	1			1	1			Suburban
1	9460	1	4	1	4	1	4	1	4	1	4	1	4	3				Suburban
2	2820																	Suburban
2	5600																	Suburban
1	6200	2				2				2				2				Suburban
1	4735	1	1			1	1			1	1			1	1			Suburban
2	2860																	Suburban
1	4300	1	1			1	1			1	1			1	1			Suburban
2	9560																	Suburban
1	4100	1	1			1	1			1	1			1	1			Suburban
1	7100	1	1			1	1			1	1			1	1			Suburban
2	7100																	Suburban
1	4622	2				1	1			2				1	1			Suburban
1	3220	1	1			2				2				2				Suburban
3	2860																	Suburban
3	4771																	Suburban
2	5591																	Suburban
2	4100																	Suburban
2	5600																	Suburban
1	2860	1	1			2				2				2				Suburban
2	4000																	Suburban
1	9460	1	3	1	3	1	4	2	3	1	2	1	2	1	1			Suburban
3	5935																	Suburban
1	7100	2				2				2				2				Suburban
3	4000																	Suburban
1	2605	1	1			1	1			1	1			1	1			Suburban
2	2860																	Suburban
1	2600	2				2				2				2				Suburban
2	6920																	Suburban
2	4600																	Suburban
3	2605																	Suburban
2	5591																	Suburban
2	7560																	Suburban
1	4300	1	3	1	3	1	3	1	3	3				3				Suburban
2	6400																	Suburban
2	5935																	Suburban
1	4771	1	1			1	1			1	1			1	1			Suburban
1	4100	1	2	2	1	1	3	2	2	1	1			1	2	1	2	Suburban
2	6400																	Suburban
1	3230	1	1			1	16	16	16	1	1			2				Suburban
2	8530																	Suburban
1	7100	2				2				2				2				Suburban
2	9560																	Suburban
2	9800																	Suburban
1	7100	2				2				2				2				Suburban
3	8530																	Suburban
2	4600																	Suburban
2	6400																	Suburban
1	7100	1	1			1	1			1	1			1	1			Suburban
2	5591																	Suburban
1	2600	2				1	1			2				2				Suburban
2	8200																	Suburban
2	5854																	Suburban
2	3540																	Suburban
2	2820																	Suburban
1	2860	1	1			2				2				2				Suburban
2	4000																	Suburban
1	9990	1	1			1	1			1	1			1	1			Suburban
1	4873	1	4	4	4	1	1			1	4	1	4	1	1			Suburban
1	3540	1	1			1	1			1	1			1	1			Suburban
1	2605	1	1			1	1			1	1			1	1			Suburban
2	4000																	Suburban
2	7100																	Suburban
2	2860																	Suburban
2	3230																	Suburban
3	5600																	Suburban
2	5935																	Suburban
2	2860																	Suburban
1	2600	1	1			1	2	1	1	2				2				Suburban
1	5500	1	1			1	1			2				1	1			Suburban
3	3450																	Suburban
1	4100	1	1			1	1			1	1			1	1			Suburban
2	2605																	Suburban
1	4622	1	1			3				1	1			3				Suburban
2	2660																	Suburban
1	9560	1	1			1	1			1	1			1	1			Suburban
2	2860																	Suburban
1	4100	1	1			1	1			1	1			1	1			Suburban
1	9460	2				1	2	1	2	3				3				Suburban
1	4100	1	1			1	1			1	1			1	1			Suburban
1	5600	1	1			1	1			1	1			1	1			Suburban
1	2860	1	1			1	11	1	11	1	6	1	6	1	1			Suburban
1	5854	1	2	1	5	1	3	1	3	1	2	1	2	1	3	1	3	Suburban
1	4100	1	1			1	1			1	1			1	1			Suburban
1	4622	1	1			1	2	1	1	2				1	1			Suburban
3	3540																	Suburban
1	3450	2				1	1			2				1	1			Suburban
2	9850																	Suburban
1	7950	1	1			1	1			1	1			1	1			Suburban
2	6933																	Suburban
2	7770																	Suburban
1	5935	1	1			1	1			1	1			1	1			Suburban
3	6230																	Suburban
1	2600	1	1			2				1	1			2				Suburban
1	2660	1	1			1	1			1	1			1	1			Suburban
1	4622	1	1			1	1			2				2				Suburban
1	2600	1	1			1	1			1	1			1	1			Suburban
1	2605	1	1			1	1			2				1	1			Suburban
2	2860																	Suburban
2	2605																	Suburban
2	6400																	Suburban
1	6230	1	2	2	1	1	4	3	2	1	2	2	1	1	3	2	2	Suburban
1	5600	1	1			1	1			1	1			1	1			Suburban
2	2605																	Suburban
1	7100	2				1	1			2				1	1			Suburban
1	4300	1	1			1	1			1	1			1	1			Suburban
1	5600	2				1	1			2				2				Suburban
3	7950																	Suburban
1	8883	1	1			2				1	1			2				Suburban
2	6230																	Suburban
2	2605																	Suburban
1	2820	1	1			1	1			1	1			2				Suburban
1	5900	1	1			1	1			1	1			1	1			Suburban
2	3540																	Suburban
1	4100	1	2	2	1	1	1			1	1			1	1			Suburban
3	3230																	Suburban
1	4000	1	1			2				2				2				Suburban
2	5600																	Suburban
1	7100	1	2	1	2	2				2				2				Suburban
1	7770	1	1			1	1			1	1			1	1			Suburban
1	7100	1	3	2	3	1	2	1	2	1	3	1	2	1	3	1	2	Suburban
1	2605	1	1			2				1	1			2				Suburban
2	6933																	Suburban
2	8680																	Suburban
1	2820	1	3	1	3	1	5	1	5	1	3	1	3	1	5	1	1	Suburban
2	2820																	Suburban
3	9850																	Suburban
1	6400	1	1			1	1			1	1			2				Suburban
2	5500																	Suburban
1	5591	1	1			1	1			2				2				Suburban
1	2900	1	3	1	3	1	3	1	3	2				1	3	1	3	Suburban
2	2605																	Suburban
3	2600																	Suburban
2	6933																	Suburban
1	7100	1	3	1	3	1	2	1	2	1	1			1	2	1	2	Suburban
2	6230																	Suburban
3	5591																	Suburban
3	7790																	Suburban
1	4100	1	1			1	1			1	1			1	1			Suburban
1	2605	1	1			1	1			1	1			1	1			Suburban
1	4300	1	1			1	1			2				2				Suburban
2	7100																	Suburban
2	2605																	Suburban
1	7100	2				2				2				2				Suburban
1	2900	2				1	1			1	1			2				Suburban
1	2860	1	1			1	1			2				2				Suburban
1	7560	1	1			1	1			2				2				Suburban
1	4100	1	1			1	1			1	1			1	2	1	2	Suburban
1	2605	1	1			1	1			1	1			1	1			Suburban
1	8680	1	1			1	1			1	1			3				Suburban
1	9850	1	1			1	1			1	1			1	1			Suburban
2	6400																	Suburban
1	7560	1	3	1	3	1	3	1	3	1	1			1	2	1	2	Suburban
2	9510																	Suburban
1	2860	1	1			1	1			1	1			1	1			Suburban
1	3450	1	1			1	1			1	1			1	1			Suburban
1	4100	1	1			1	1			1	1			1	1			Suburban
1	5900	1	4	1	1	1	1			1	1			1	1			Suburban
1	4300	1	1			1	1			1	1			1	1			Suburban
2	8200																	Suburban
2	3540																	Suburban
1	9560	1	1			1	1			1	1			1	1			Suburban
1	9990	1	1			1	1			1	1			1	1			Suburban
1	2860	1	1			1	1			1	1			1	1			Suburban
1	4100	1	2	3	1	1	1			1	1			1	1			Suburban
1	4622	2				1	1			2				1	1			Suburban
2	2605																	Suburban
3	2900																	Suburban
2	6230																	Suburban
1	4600	1	1			1	1			1	1			1	1			Suburban
2	4623																	Suburban
1	6400	1	1			1	1			1	1			1	1			Suburban
2	7100																	Suburban
2	7770																	Suburban
2	7400																	Suburban
3	6400																	Suburban
1	3230	1	1			2				2				2				Suburban
3	3450																	Suburban
1	2605	2				1	1			2				1	1			Suburban
2	8680																	Suburban
1	8680	1	1			1	1			1	1			1	1			Suburban
1	4850	1	3	3	1	1	3	3	1	1	3	3	1	1	3	3	1	Suburban
2	2605																	Suburban
2	6230																	Suburban
1	9510	1	1			1	1			1	1			2				Suburban
1	5854	1	1			1	1			1	1			1	1			Suburban
2	7770																	Suburban
1	9460	1	1			1	1			1	1			1	1			Suburban
2	4622																	Suburban
1	7100	1	1			1	1			1	1			1	1			Suburban
1	6400	1	1			1	1			1	1			1	1			Suburban
1	2860	2				1	1			2				1	1			Suburban
1	4100	1	1			1	1			2				2				Suburban
1	3540	2				1	1			2				1	1			Suburban
1	2860	2				1	1			2				1	1			Suburban
2	8200																	Suburban
3	3450																	Suburban
1	2660	1	1			1	1			1	1			1	1			Suburban
1	2860	2				1	1			2				2				Suburban
1	2600	1	1			1	1			1	1			1	1			Suburban
2	8200																	Suburban
1	2900	2				1	1			2				1	1			Suburban
1	3540	2				1	1			2				2				Suburban
1	2605	1	1			1	1			1	1			1	1			Suburban
1	2820	1	1			1	1			1	1			1	1			Suburban
3	5600																	Suburban
2	7100																	Suburban
2	8680																	Suburban
2	6400																	Suburban
1	2900	2				2				2				2				Suburban
3	3540																	Suburban
1	3450	1	1			1	1			1	1			1	1			Suburban
2	2680																	Suburban
3	5466																	Suburban
2	2605																	Suburban
3	9850																	Suburban
1	5591	1	1			1	1			1	1			1	1			Suburban
2	7100																	Suburban
2	8883																	Suburban
2	2605																	Suburban
1	2600	1	1			1	1			2				2				Suburban
3	2860																	Suburban
3	5591																	Suburban
1	9510	1	1			1	1			2				2				Suburban
2	6230																	Suburban
1	5500	1	1			1	1			1	1			1	1			Suburban
1	2860	1	1			1	1			1	1			1	1			Suburban
3	8680																	Suburban
2	8883																	Suburban
2	7770																	Suburban
2	2860																	Suburban
2	9850																	Suburban
2	8680																	Suburban
2	2860																	Suburban
3	5466																	Suburban
1	4100	1	1			1	1			1	1			1	1			Suburban
2	2660																	Suburban
2	7100																	Suburban
1	6230	1	9	5	5	1	11	6	6	1	11	11	11	1	11	6	6	Suburban
1	4300	1	1			1	1			1	1			1	5	1	1	Suburban
1	2605	2				2				2				2				Suburban
1	7760	1	1			2				2				2				Suburban
1	7560	1	1			1	1			2				1	1			Suburban
2	6933																	Suburban
1	4100	1	1			1	1			1	1			1	1			Suburban
1	7100	2				2				2				2				Suburban
2	5466																	Suburban
2	7100																	Suburban
1	4850	1	1			1	1			1	1			1	1			Suburban
1	7560	2				1	1			2				1	1			Suburban
1	6933	2				2				2				2				Suburban
1	2600	1	1			1	1			2				2				Suburban
2	2860																	Suburban
1	7790	1	2	1	2	1	1			1	1			1	1			Suburban
2	2860																	Suburban
2	6230																	Suburban
1	7100	1	1			1	1			1	1			1	1			Suburban
3	2600																	Suburban
2	4622																	Suburban
2	2860																	Suburban
2	7100																	Suburban
1	5935	1	1			1	1			1	1			1	1			Suburban
1	7760	1	3	1	3	2				2				2				Suburban
3	8200																	Suburban
1	4100	1	1			1	1			1	1			1	1			Suburban
2	2605																	Suburban
1	5500	1	1			1	1			2				2				Suburban
1	2600	1	1			1	1			1	1			1	1			Suburban
3	2605																	Suburban
1	8680	1	1			2				2				2				Suburban
2	2860																	Suburban
2	2860																	Suburban
2	6400																	Suburban
1	4600	2				1	1			2				2				Suburban
1	7560	2				1	1			2				1	1			Suburban
2	8200																	Suburban
1	3230	1	6	4	3	1	7	7	1	1	6	4	3	1	7	4	4	Suburban
1	2660	1	1			1	1			1	1			1	1			Suburban
2	4600																	Suburban
1	3540	1	1			1	1			1	1			1	1			Suburban
1	2860	1	1			1	1			1	1			1	1			Suburban
1	7790	1	1			1	1			1	1			1	1			Suburban
2	9460																	Suburban
1	2600	2				1	1			2				3				Suburban
2	2860																	Suburban
2	2860																	Suburban
1	6200	1	1			1	1			1	1			1	1			Suburban
2	6933																	Suburban
1	4100	1	1			1	1			1	1			1	1			Suburban
2	6230																	Suburban
1	5854	1	1			3				1	1			1	1			Suburban
1	4100	1	1			1	1			1	1			1	1			Suburban
3	7100																	Suburban
1	8200	1	2	1	1	1	2	2	1	1	2	2	1	1	1			Suburban
1	7770	2				1	1			2				2				Suburban
1	2660	1	1			1	1			1	1			1	1			Suburban
2	2605																	Suburban
1	3230	1	1			1	1			1	1			1	1			Suburban
1	9460	1	2	2	1	2				1	2	2	1	2				Suburban
2	2860																	Suburban
2	2605																	Suburban
3	6933																	Suburban
1	2860	1	1			1	1			1	1			1	1			Suburban
1	8680	1	1			1	2	1	2	1	2	1	2	1	2	1	2	Suburban
3	5600																	Suburban
3	2605																	Suburban
2	4100																	Suburban
1	4300	1	1			1	1			1	1			1	1			Suburban
2	8883																	Suburban
1	5935	1	4	1	1	1	15	1	1	1	4	1	1	1	4	1	1	Suburban
1	2600	1	1			1	1			2				2				Suburban
1	2820	1	1			3				1	1			3				Suburban
3	5935																	Suburban
1	4622	1	1			1	1			1	1			1	1			Suburban
1	3450	2				2				2				2				Suburban
1	2600	1	1			2				1	1			2				Suburban
3	9510																	Suburban
1	5600	1	3	2	2	1	1			1	2	1	1	1	1			Suburban
2	2860																	Suburban
1	5466	1	1			2				1	1			2				Suburban
1	2680	2				1	1			2				2				Suburban
1	6230	1	1			2				1	1			2				Suburban
3	9510																	Suburban
1	6200	1	1			2				1	1			2				Suburban
2	7100																	Suburban
2	8200																	Suburban
2	2820																	Suburban
1	3210	2				1	1			2				1	1			Suburban
1	2600	2				1	1			2				1	1			Suburban
2	7950																	Suburban
1	2900	1	1			1	1			1	1			1	1			Suburban
1	9990	2				2				2				2				Suburban
1	9850	1	1			1	1			1	1			1	1			Suburban
2	7100																	Suburban
1	5500	1	1			1	1			2				2				Suburban
1	8200	1	1			1	1			1	1			1	1			Suburban
1	2605	1	1			2				1	1			2				Suburban
1	6400	2				1	1			2				1	2	1	2	Suburban
1	2600	1	1			1	1			2				2				Suburban
2	7100																	Suburban
1	8680	2				1	1			2				1	1			Suburban
1	2605	2				1	1			2				1	1			Suburban
1	7100	1	1			1	1			2				1	1			Suburban
1	2860	1	1			1	1			2				1	1			Suburban
2	8643																	Suburban
3	7100																	Suburban
1	4520	1	1			1	1			1	1			1	1			Suburban
3	7560																	Suburban
1	7760	1	2	1	2	1	1			1	2	1	2	2				Suburban
1	3210	1	1			1	1			1	1			1	1			Suburban
2	7760																	Suburban
1	7760	1	1			1	1			3				3				Suburban
1	5900	2				2				2				2				Suburban
1	4100	1	2	1	2	1	2	1	2	1	2	1	2	1	2	1	2	Suburban
1	2820	1	1			1	1			1	1			2				Suburban
1	7100	2				2				2				2				Suburban
1	5591	1	1			1	1			2				1	1			Suburban
2	2820																	Suburban
2	8643																	Suburban
3	3210																	Suburban
2	7100																	Suburban
1	7770	1	1			1	1			1	1			1	1			Suburban
3	2860																	Suburban
1	7100	2				1	1			2				2				Suburban
1	7100	1	1			2				1	1			2				Suburban
3	2600																	Suburban
1	5500	1	1			1	1			1	1			1	1			Suburban
1	2600	1	1			2				1	1			2				Suburban
1	3450	1	1			1	1			1	1			2				Suburban
1	8200	1	3	2	2	3				1	3	2	2	3				Suburban
1	4100	1	3	3	3	1	3	1	3	1	1			1	3	3	1	Suburban
3	7100																	Suburban
1	6400	1	1			1	1			1	1			1	1			Suburban
3	6933																	Suburban
2	2605																	Suburban
2	3230																	Suburban
2	2820																	Suburban
1	3450	2				1	1			2				2				Suburban
2	6920																	Suburban
2	8643																	Suburban
1	9510	1	1			1	1			2				1	1			Suburban
3	2600																	Suburban
1	2660	1	1			1	1			1	1			1	1			Suburban
2	3230																	Suburban
1	7790	2				2				2				2				Suburban
1	2860	1	1			2				2				2				Suburban
3	7100																	Suburban
1	8680	1	1			1	1			2				1	1			Suburban
2	7100																	Suburban
1	3210	2				1	1			2				2				Suburban
1	2860	1	1			1	2	2	1	1	1			2				Suburban
1	2600	2				2				2				2				Suburban
1	7770	1	1			1	1			2				2				Suburban
1	2600	1	1			2				1	1			2				Suburban
1	8680	1	1			1	1			1	1			1	1			Suburban
1	9460	1	3	1	3	3				3				3				Suburban
1	2605	2				2				2				2				Suburban
1	7950	1	1			1	1			2				1	1			Suburban
2	2820																	Suburban
3	3210																	Suburban
3	2820																	Suburban
1	8200	1	1			1	1			1	1			1	1			Suburban
3	6400																	Suburban
1	3450	1	1			1	1			1	1			1	1			Suburban
3	6933																	Suburban
2	3540																	Suburban
1	8883	1	1			2				1	1			1	1			Suburban
2	3230																	Suburban
1	7100	2				2				2				2				Suburban
3	9460																	Suburban
1	2860	1	1			1	1			1	1			1	1			Suburban
2	4100																	Suburban
1	2860	1	1			1	1			1	1			1	1			Suburban
3	7770																	Suburban
1	2820	1	1			1	1			1	1			1	1			Suburban
2	2605																	Suburban
3	2600																	Suburban
2	4520																	Suburban
1	2820	1	1			1	1			1	1			1	1			Suburban
1	2680	1	1			2				1	1			2				Suburban
2	6933																	Suburban
1	2600	1	1			1	1			1	1			1	1			Suburban
1	9850	1	1			1	1			1	1			1	1			Suburban
2	7100																	Suburban
2	8200																	Suburban
1	2860	1	1			1	1			1	1			1	1			Suburban
3	5591																	Suburban
1	2820	1	1			1	1			1	1			1	1			Suburban
2	7760																	Suburban
2	6933																	Suburban
1	5600	2				2				2				2				Suburban
1	5900	2				1	2	2	1	2				2				Suburban
3	2680																	Suburban
3	7100																	Suburban
1	6933	1	1			2				2				2				Suburban
1	5600	1	2	1	2	2				1	2	1	2	3				Suburban
1	2660	1	1			1	1			2				2				Suburban
2	2605																	Suburban
2	6230																	Suburban
1	4850	1	4	11	5	1	3	1	3	1	4	11	5	1	1			Suburban
1	2860	1	1			1	1			1	1			1	1			Suburban
1	4300	2				2				2				2				Suburban
1	3540	2				1	1			2				2				Suburban
3	7100																	Suburban
3	3230																	Suburban
1	5854	1	3	1	4	1	4	1	4	1	3	1	3	1	3	1	3	Suburban
1	4100	1	1			2				1	1			1	1			Suburban
2	9850																	Suburban
1	2605	1	1			1	1			1	1			1	1			Suburban
1	7560	1	1			1	1			2				1	1			Suburban
1	4622	1	1			1	1			1	1			1	1			Suburban
2	7560																	Suburban
1	2600	2				2				2				2				Suburban
1	7100	2				1	1			2				1	1			Suburban
2	7100																	Suburban
2	6230																	Suburban
1	2860	1	1			1	1			1	1			1	1			Suburban
1	8200	1	1			1	1			1	1			1	1			Suburban
2	6400																	Suburban
1	4100	1	1			1	1			1	1			1	1			Suburban
2	6933																	Suburban
1	6400	2				2				3				2				Suburban
1	9460	1	4	1	4	1	4	1	4	2				2				Suburban
1	3450	2				1	1			2				1	1			Suburban
3	2605																	Suburban
2	4100																	Suburban
2	4100																	Suburban
1	2605	1	1			1	1			1	1			1	1			Suburban
3	6920																	Suburban
2	5466																	Suburban
2	5591																	Suburban
2	7100																	Suburban
2	7770																	Suburban
1	7100	2				1	1			2				2				Suburban
3	2900																	Suburban
3	6230																	Suburban
1	7100	1	1			1	1			2				1	1			Suburban
3	3220																	Suburban
1	2600	1	1			1	1			1	1			1	1			Suburban
1	6400	1	1			1	1			2				1	1			Suburban
1	2605	1	1			1	1			1	1			1	1			Suburban
2	7100																	Suburban
1	2600	2				1	1			2				1	1			Suburban
2	8680																	Suburban
1	7770	1	1			1	5	1	5	2				2				Suburban
2	7100																	Suburban
1	8200	1	1			1	1			1	1			1	1			Suburban
2	3230																	Suburban
2	6933																	Suburban
3	8680																	Suburban
1	2605	1	1			1	1			1	1			1	1			Suburban
2	2860																	Suburban
1	4622	1	1			1	1			1	1			1	1			Suburban
3	9510																	Suburban
2	4760																	Suburban
2	7100																	Suburban
2	6400																	Suburban
1	8883	1	1			3				3				3				Suburban
2	3210																	Suburban
2	5591																	Suburban
1	6200	2				2				2				2				Suburban
1	3220	1	1			2				2				2				Suburban
2	8680																	Suburban
3	6230																	Suburban
1	2860	1	1			1	1			1	1			1	1			Suburban
2	7770																	Suburban
2	2860																	Suburban
2	7770																	Suburban
1	7560	1	1			1	1			2				1	1			Suburban
2	7100																	Suburban
1	5854	1	2	1	2	1	2	1	2	2				2				Suburban
1	2820	1	1			1	1			1	1			1	1			Suburban
1	4600	1	1			1	1			2				1	1			Suburban
2	2860																	Suburban
1	5900	2				2				2				2				Suburban
3	5900																	Suburban
3	8200																	Suburban
2	3210																	Suburban
3	8680																	Suburban
1	6230	1	1			2				1	1			2				Suburban
1	5900	1	1			1	1			1	1			1	1			Suburban
1	3540	1	1			1	1			1	1			1	1			Suburban
2	6400																	Suburban
1	7950	2				1	1			2				2				Suburban
2	2860																	Suburban
1	3540	1	1			1	1			2				1	1			Suburban
1	2605	1	1			1	1			1	1			1	1			Suburban
1	3450	2				1	1			2				1	1			Suburban
2	2900																	Suburban
3	3210																	Suburban
2	2860																	Suburban
1	3210	1	1			2				2				2				Suburban
3	5900																	Suburban
1	4760	1	1			2				2				2				Suburban
1	8680	1	1			2				2				2				Suburban
1	5500	1	1			1	1			2				1	1			Suburban
2	2660																	Suburban
1	2860	1	2	1	2	1	3	2	2	2				1	2	2	1	Suburban
1	3450	1	1			1	1			1	1			1	1			Suburban
3	2605																	Suburban
1	4622	2				1	1			2				1	1			Suburban
3	7760																	Suburban
2	6920																	Suburban
3	8680																	Suburban
1	7790	1	1			1	1			1	1			1	1			Suburban
1	2860	1	1			2				1	1			2				Suburban
1	2600	1	1			1	1			1	1			1	1			Suburban
3	2820																	Suburban
2	2605																	Suburban
2	6933																	Suburban
1	2860	2				1	1			2				1	1			Suburban
2	2860																	Suburban
1	8643	2				1	1			2				1	1			Suburban
3	7100																	Suburban
1	2900	1	1			1	1			1	1			1	1			Suburban
2	4100																	Suburban
1	3450	1	1			2				1	1			2				Suburban
2	5591																	Suburban
1	2860	2				1	1			2				1	1			Suburban
1	9460	1	1			3				3				1	4	1	4	Suburban
3	3230																	Suburban
2	2860																	Suburban
1	7100	1	1			1	1			1	1			1	1			Suburban
2	6933																	Suburban
1	7560	2				1	1			2				1	1			Suburban
2	8643																	Suburban
1	3450	1	1			1	1			1	1			1	1			Suburban
3	2600																	Suburban
1	3540	1	1			1	1			3				1	1			Suburban
3	2820																	Suburban
3	8200																	Suburban
2	7760																	Suburban
3	7950																	Suburban
1	2860	2				1	1			2				2				Suburban
1	7100	2				2				2				2				Suburban
1	2605	2				1	1			2				1	1			Suburban
1	9990	1	1			1	1			1	1			1	1			Suburban
1	8200	2				2				2				2				Suburban
1	4100	2				1	1			2				1	1			Suburban
1	2605	1	1			1	1			1	1			1	1			Suburban
1	5900	2				2				2				2				Suburban
2	6920																	Suburban
1	4300	1	1			1	1			1	1			1	1			Suburban
1	2605	1	1			1	1			1	1			1	1			Suburban
1	2860	1	1			1	1			1	1			1	1			Suburban
2	6400																	Suburban
2	7100																	Suburban
1	6920	1	2	1	2	1	1			1	1			1	1			Suburban
3	2820																	Suburban
[truncated: 29 more rows]

## Sheet: Variable
Home	Owner at home	1=yes	2=no	3=do not wish to participate
seen.cat	Seen cats without. owner on property within a month?	1=yes	2=no	3=dont know
n.cat.wo.owner	Number of cats without owner on property within one month (numeric from 1->50)
Socialised.cat.wo.owner	Socialised cats without owner on property within one month
nonsocialised.cat.wo.owner	Nonsocialised cats witout owner on property within one month (numeric from 1 to >50)
n.cat.200m.mth	Seen cats max 200m outside property within one month	1=yes	2=no	3=dont know
n.cat.wo.owner.200m.mth	Number of cats max 200m outside property within one month (numeric from 1 to >50)
socialised.cat.wo.owner.200m.mth	Socialised cats max 200m outside property within one month (numeric from 1 to >50)
Nonsocialised.cat.wo.owner.200m.mth	Nonsocialied cats max 200m outside property within one month (numeric from 1 to >50)
n.cat.property	Seen cats on property witin one week?	1=yes	2=no	3=dont know
n.cat.wo.owner.property	Number of cats without owner on property within one week (numeric from 1->50)
socialised.cat.wo.owner.property	Socialied cats without owner on property within one week (numeric from 1 to >50)
nonsocialised.cat.wo.owner.property	Nonsocialised cats without owner on property within one week (numeric from 1 to >50)
n.cat.200m.week	sen cats max 200m outside property within one week	1=yes	2=no	3=dont know
n.cat.wo.owner.200m.week	Number of cats max 200m outside property within one week (numeric from 1 to >50)
socialised.cat.wo.owner.200m.week	Socialised cats max 200m outside property within one week (numeric from 1 to >50)
nonsocialised.cat.wo.owner.200m.week	Nonsocialised cats max 200m outside property within one week (numeric from 1 to >50)
